# Supplementary material for: Use of a specific set of learner-centered evidence-based teaching practices correlates with higher exam performance across seven STEM departments
Source: PLoS One. 2026 Mar 20;21(3):e0327269. doi: 10.1371/journal.pone.0327269 (PMC13004365; doi:10.1371/journal.pone.0327269)
Supplement: S1 File — Includes average student exam scores, demographic information, course information, and mean PORTAAL practice values for all student data points. (XLSX) [file pone.0327269.s010.xlsx]

## Sheet: Sheet1
ID	Average	GPA_Start	Gender	EOP	URM	FGN	Course_Short	Quarter	Course_Short_Quarter	Course_Short_Quarter_Section	Instr_ID	Department	Course_Level	Intro_Course	HB	Alone	SG	Ins_Ans	Ins_Exp	Prom_Log	Alt_Ans	Pos_FB	RC_Ans_Exp	Vol_Ans_Exp
152491197	81.11	3.811	0	0	0	0	BIOL39	Q88	BIOL39_Q88	BIOL39_Q88_1	Instr9	Biology	Lower	No	2.5	2.25	5.5	5	5.5	2	0	7.25	4.75	9.99
113067467	83.33	3.407	0	0	0	0	BIOL39	Q88	BIOL39_Q88	BIOL39_Q88_1	Instr9	Biology	Lower	No	2.5	2.25	5.5	5	5.5	2	0	7.25	4.75	9.99
554376101	86.67	3.443	0	0	0	0	BIOL39	Q88	BIOL39_Q88	BIOL39_Q88_1	Instr9	Biology	Lower	No	2.5	2.25	5.5	5	5.5	2	0	7.25	4.75	9.99
756359840	87.78	2.768	0	0	0	0	BIOL39	Q88	BIOL39_Q88	BIOL39_Q88_1	Instr9	Biology	Lower	No	2.5	2.25	5.5	5	5.5	2	0	7.25	4.75	9.99
829617128	90	3.614	0	1	1	1	BIOL39	Q88	BIOL39_Q88	BIOL39_Q88_1	Instr9	Biology	Lower	No	2.5	2.25	5.5	5	5.5	2	0	7.25	4.75	9.99
736634471	90	3.01	1	1	1	1	BIOL39	Q88	BIOL39_Q88	BIOL39_Q88_1	Instr9	Biology	Lower	No	2.5	2.25	5.5	5	5.5	2	0	7.25	4.75	9.99
501568637	80	3.4	0	1	1	1	BIOL39	Q88	BIOL39_Q88	BIOL39_Q88_1	Instr9	Biology	Lower	No	2.5	2.25	5.5	5	5.5	2	0	7.25	4.75	9.99
974263086	91.11	3.662	0	0	0	0	BIOL39	Q88	BIOL39_Q88	BIOL39_Q88_1	Instr9	Biology	Lower	No	2.5	2.25	5.5	5	5.5	2	0	7.25	4.75	9.99
468687647	84.44	2.907	1	0	0	0	BIOL39	Q88	BIOL39_Q88	BIOL39_Q88_1	Instr9	Biology	Lower	No	2.5	2.25	5.5	5	5.5	2	0	7.25	4.75	9.99
301288417	86.67	3.127	1	0	0	0	BIOL39	Q88	BIOL39_Q88	BIOL39_Q88_1	Instr9	Biology	Lower	No	2.5	2.25	5.5	5	5.5	2	0	7.25	4.75	9.99
654552343	94.44	3.687	0	0	0	0	BIOL39	Q88	BIOL39_Q88	BIOL39_Q88_1	Instr9	Biology	Lower	No	2.5	2.25	5.5	5	5.5	2	0	7.25	4.75	9.99
199692012	84.44	3.01	1	0	0	0	BIOL39	Q88	BIOL39_Q88	BIOL39_Q88_1	Instr9	Biology	Lower	No	2.5	2.25	5.5	5	5.5	2	0	7.25	4.75	9.99
662908810	72.22	3.129	0	1	1	1	BIOL39	Q88	BIOL39_Q88	BIOL39_Q88_1	Instr9	Biology	Lower	No	2.5	2.25	5.5	5	5.5	2	0	7.25	4.75	9.99
507002534	66.67	0.182	1	1	1	1	BIOL39	Q88	BIOL39_Q88	BIOL39_Q88_1	Instr9	Biology	Lower	No	2.5	2.25	5.5	5	5.5	2	0	7.25	4.75	9.99
911111658	77.78	3.75	0	1	1	0	BIOL39	Q88	BIOL39_Q88	BIOL39_Q88_1	Instr9	Biology	Lower	No	2.5	2.25	5.5	5	5.5	2	0	7.25	4.75	9.99
816967691	83.33	3.592	1	1	0	1	BIOL39	Q88	BIOL39_Q88	BIOL39_Q88_1	Instr9	Biology	Lower	No	2.5	2.25	5.5	5	5.5	2	0	7.25	4.75	9.99
816960618	86.67	3.46	0	1	1	1	BIOL39	Q88	BIOL39_Q88	BIOL39_Q88_1	Instr9	Biology	Lower	No	2.5	2.25	5.5	5	5.5	2	0	7.25	4.75	9.99
792642159	82.22	3.287	0	1	1	0	BIOL39	Q88	BIOL39_Q88	BIOL39_Q88_1	Instr9	Biology	Lower	No	2.5	2.25	5.5	5	5.5	2	0	7.25	4.75	9.99
193063544	78.89	3.776	0	1	0	0	BIOL39	Q88	BIOL39_Q88	BIOL39_Q88_1	Instr9	Biology	Lower	No	2.5	2.25	5.5	5	5.5	2	0	7.25	4.75	9.99
814154743	91.11	3.772	1	0	0	0	BIOL39	Q88	BIOL39_Q88	BIOL39_Q88_1	Instr9	Biology	Lower	No	2.5	2.25	5.5	5	5.5	2	0	7.25	4.75	9.99
336312309	86.67	3.841	0	1	1	1	BIOL39	Q88	BIOL39_Q88	BIOL39_Q88_1	Instr9	Biology	Lower	No	2.5	2.25	5.5	5	5.5	2	0	7.25	4.75	9.99
187401354	90	3.575	1	1	1	1	BIOL39	Q88	BIOL39_Q88	BIOL39_Q88_1	Instr9	Biology	Lower	No	2.5	2.25	5.5	5	5.5	2	0	7.25	4.75	9.99
435730109	86.67	3.469	0	0	0	0	BIOL39	Q88	BIOL39_Q88	BIOL39_Q88_1	Instr9	Biology	Lower	No	2.5	2.25	5.5	5	5.5	2	0	7.25	4.75	9.99
869496237	54.44	3	0	1	1	1	BIOL39	Q88	BIOL39_Q88	BIOL39_Q88_1	Instr9	Biology	Lower	No	2.5	2.25	5.5	5	5.5	2	0	7.25	4.75	9.99
704320811	94.44	3.523	1	0	0	0	BIOL39	Q88	BIOL39_Q88	BIOL39_Q88_1	Instr9	Biology	Lower	No	2.5	2.25	5.5	5	5.5	2	0	7.25	4.75	9.99
903459715	86.67	3.7	0	0	0	0	BIOL39	Q88	BIOL39_Q88	BIOL39_Q88_1	Instr9	Biology	Lower	No	2.5	2.25	5.5	5	5.5	2	0	7.25	4.75	9.99
357133159	61.11	2.446	0	1	0	1	BIOL39	Q88	BIOL39_Q88	BIOL39_Q88_1	Instr9	Biology	Lower	No	2.5	2.25	5.5	5	5.5	2	0	7.25	4.75	9.99
798145866	83.33	1.931	1	0	0	1	BIOL39	Q88	BIOL39_Q88	BIOL39_Q88_1	Instr9	Biology	Lower	No	2.5	2.25	5.5	5	5.5	2	0	7.25	4.75	9.99
418124022	77.78	2.665	1	0	0	0	BIOL39	Q88	BIOL39_Q88	BIOL39_Q88_1	Instr9	Biology	Lower	No	2.5	2.25	5.5	5	5.5	2	0	7.25	4.75	9.99
774096305	93.33	3.85	1	0	0	0	BIOL39	Q88	BIOL39_Q88	BIOL39_Q88_1	Instr9	Biology	Lower	No	2.5	2.25	5.5	5	5.5	2	0	7.25	4.75	9.99
344243024	85.56	3.73	0	0	0	1	BIOL39	Q88	BIOL39_Q88	BIOL39_Q88_1	Instr9	Biology	Lower	No	2.5	2.25	5.5	5	5.5	2	0	7.25	4.75	9.99
350239513	88.89	3.525	0	0	0	0	BIOL39	Q88	BIOL39_Q88	BIOL39_Q88_1	Instr9	Biology	Lower	No	2.5	2.25	5.5	5	5.5	2	0	7.25	4.75	9.99
217753338	86.67	3.463	0	0	0	0	BIOL39	Q88	BIOL39_Q88	BIOL39_Q88_1	Instr9	Biology	Lower	No	2.5	2.25	5.5	5	5.5	2	0	7.25	4.75	9.99
819527194	87.78	3.15	0	1	1	1	BIOL39	Q88	BIOL39_Q88	BIOL39_Q88_1	Instr9	Biology	Lower	No	2.5	2.25	5.5	5	5.5	2	0	7.25	4.75	9.99
103556710	73.33	2.127	0	1	1	1	BIOL39	Q88	BIOL39_Q88	BIOL39_Q88_1	Instr9	Biology	Lower	No	2.5	2.25	5.5	5	5.5	2	0	7.25	4.75	9.99
622762711	81.11	2.569	1	1	1	0	BIOL39	Q88	BIOL39_Q88	BIOL39_Q88_1	Instr9	Biology	Lower	No	2.5	2.25	5.5	5	5.5	2	0	7.25	4.75	9.99
501963587	67.78	2.583	0	1	1	1	BIOL39	Q88	BIOL39_Q88	BIOL39_Q88_1	Instr9	Biology	Lower	No	2.5	2.25	5.5	5	5.5	2	0	7.25	4.75	9.99
135950611	75.56	2.567	0	1	1	1	BIOL39	Q88	BIOL39_Q88	BIOL39_Q88_1	Instr9	Biology	Lower	No	2.5	2.25	5.5	5	5.5	2	0	7.25	4.75	9.99
173421307	86.67	3.054	1	0	0	1	BIOL39	Q88	BIOL39_Q88	BIOL39_Q88_1	Instr9	Biology	Lower	No	2.5	2.25	5.5	5	5.5	2	0	7.25	4.75	9.99
822314013	87.78	3.472	0	0	0	0	BIOL39	Q88	BIOL39_Q88	BIOL39_Q88_1	Instr9	Biology	Lower	No	2.5	2.25	5.5	5	5.5	2	0	7.25	4.75	9.99
162066150	85.56	3.639	0	0	0	0	BIOL39	Q88	BIOL39_Q88	BIOL39_Q88_1	Instr9	Biology	Lower	No	2.5	2.25	5.5	5	5.5	2	0	7.25	4.75	9.99
241530256	92.22	4	1	0	0	1	BIOL39	Q88	BIOL39_Q88	BIOL39_Q88_1	Instr9	Biology	Lower	No	2.5	2.25	5.5	5	5.5	2	0	7.25	4.75	9.99
600973725	91.11	3.871	1	0	0	0	BIOL39	Q88	BIOL39_Q88	BIOL39_Q88_1	Instr9	Biology	Lower	No	2.5	2.25	5.5	5	5.5	2	0	7.25	4.75	9.99
248436607	91.11	3.753	0	0	0	0	BIOL39	Q88	BIOL39_Q88	BIOL39_Q88_1	Instr9	Biology	Lower	No	2.5	2.25	5.5	5	5.5	2	0	7.25	4.75	9.99
109796582	94.44	3.739	1	1	1	1	BIOL39	Q88	BIOL39_Q88	BIOL39_Q88_1	Instr9	Biology	Lower	No	2.5	2.25	5.5	5	5.5	2	0	7.25	4.75	9.99
272843093	72.22	2.467	1	1	1	1	BIOL39	Q88	BIOL39_Q88	BIOL39_Q88_1	Instr9	Biology	Lower	No	2.5	2.25	5.5	5	5.5	2	0	7.25	4.75	9.99
996897836	77.78	2.225	1	0	0	1	BIOL39	Q88	BIOL39_Q88	BIOL39_Q88_1	Instr9	Biology	Lower	No	2.5	2.25	5.5	5	5.5	2	0	7.25	4.75	9.99
389283331	86.67	3.871	0	0	0	0	BIOL39	Q88	BIOL39_Q88	BIOL39_Q88_1	Instr9	Biology	Lower	No	2.5	2.25	5.5	5	5.5	2	0	7.25	4.75	9.99
505377556	62.22	3.175	0	1	1	1	BIOL39	Q88	BIOL39_Q88	BIOL39_Q88_1	Instr9	Biology	Lower	No	2.5	2.25	5.5	5	5.5	2	0	7.25	4.75	9.99
826550706	85.56	3.585	1	0	0	0	BIOL39	Q88	BIOL39_Q88	BIOL39_Q88_1	Instr9	Biology	Lower	No	2.5	2.25	5.5	5	5.5	2	0	7.25	4.75	9.99
131316333	76.67	3.358	1	1	1	1	BIOL39	Q88	BIOL39_Q88	BIOL39_Q88_1	Instr9	Biology	Lower	No	2.5	2.25	5.5	5	5.5	2	0	7.25	4.75	9.99
519629955	88.89	3.817	0	0	0	1	BIOL39	Q88	BIOL39_Q88	BIOL39_Q88_1	Instr9	Biology	Lower	No	2.5	2.25	5.5	5	5.5	2	0	7.25	4.75	9.99
841644799	96.67	3.584	0	0	0	0	BIOL39	Q88	BIOL39_Q88	BIOL39_Q88_1	Instr9	Biology	Lower	No	2.5	2.25	5.5	5	5.5	2	0	7.25	4.75	9.99
730107728	84.44	2.832	1	0	0	0	BIOL39	Q88	BIOL39_Q88	BIOL39_Q88_1	Instr9	Biology	Lower	No	2.5	2.25	5.5	5	5.5	2	0	7.25	4.75	9.99
873211871	94.44	3.607	1	0	0	0	BIOL39	Q88	BIOL39_Q88	BIOL39_Q88_1	Instr9	Biology	Lower	No	2.5	2.25	5.5	5	5.5	2	0	7.25	4.75	9.99
460977749	83.33	3.683	0	0	0	0	BIOL39	Q88	BIOL39_Q88	BIOL39_Q88_1	Instr9	Biology	Lower	No	2.5	2.25	5.5	5	5.5	2	0	7.25	4.75	9.99
579752999	77.78	3.653	0	0	0	0	BIOL39	Q88	BIOL39_Q88	BIOL39_Q88_1	Instr9	Biology	Lower	No	2.5	2.25	5.5	5	5.5	2	0	7.25	4.75	9.99
856372902	77.78	2.882	0	0	0	0	BIOL39	Q88	BIOL39_Q88	BIOL39_Q88_1	Instr9	Biology	Lower	No	2.5	2.25	5.5	5	5.5	2	0	7.25	4.75	9.99
942260026	86.67	3.696	0	0	0	0	BIOL39	Q88	BIOL39_Q88	BIOL39_Q88_1	Instr9	Biology	Lower	No	2.5	2.25	5.5	5	5.5	2	0	7.25	4.75	9.99
368917287	94.44	3.708	1	0	0	0	BIOL39	Q88	BIOL39_Q88	BIOL39_Q88_1	Instr9	Biology	Lower	No	2.5	2.25	5.5	5	5.5	2	0	7.25	4.75	9.99
819564443	92.22	3.84	0	1	1	0	BIOL39	Q88	BIOL39_Q88	BIOL39_Q88_1	Instr9	Biology	Lower	No	2.5	2.25	5.5	5	5.5	2	0	7.25	4.75	9.99
683506372	90	3.676	1	0	0	1	BIOL39	Q88	BIOL39_Q88	BIOL39_Q88_1	Instr9	Biology	Lower	No	2.5	2.25	5.5	5	5.5	2	0	7.25	4.75	9.99
550487678	90	4	1	0	0	0	BIOL39	Q88	BIOL39_Q88	BIOL39_Q88_1	Instr9	Biology	Lower	No	2.5	2.25	5.5	5	5.5	2	0	7.25	4.75	9.99
990982808	85.56	2.142	0	1	1	1	BIOL39	Q88	BIOL39_Q88	BIOL39_Q88_1	Instr9	Biology	Lower	No	2.5	2.25	5.5	5	5.5	2	0	7.25	4.75	9.99
788428738	87.78	3.142	0	0	0	0	BIOL39	Q88	BIOL39_Q88	BIOL39_Q88_1	Instr9	Biology	Lower	No	2.5	2.25	5.5	5	5.5	2	0	7.25	4.75	9.99
102963916	77.78	3.742	0	1	1	0	BIOL39	Q88	BIOL39_Q88	BIOL39_Q88_1	Instr9	Biology	Lower	No	2.5	2.25	5.5	5	5.5	2	0	7.25	4.75	9.99
258673638	80	2.91	1	1	0	1	BIOL39	Q88	BIOL39_Q88	BIOL39_Q88_1	Instr9	Biology	Lower	No	2.5	2.25	5.5	5	5.5	2	0	7.25	4.75	9.99
763442896	84.44	3.473	0	1	0	1	BIOL39	Q88	BIOL39_Q88	BIOL39_Q88_1	Instr9	Biology	Lower	No	2.5	2.25	5.5	5	5.5	2	0	7.25	4.75	9.99
603217237	90	3.24	0	0	0	1	BIOL39	Q88	BIOL39_Q88	BIOL39_Q88_1	Instr9	Biology	Lower	No	2.5	2.25	5.5	5	5.5	2	0	7.25	4.75	9.99
682166131	71.11	2.892	0	0	0	1	BIOL39	Q88	BIOL39_Q88	BIOL39_Q88_1	Instr9	Biology	Lower	No	2.5	2.25	5.5	5	5.5	2	0	7.25	4.75	9.99
970925363	77.78	3.517	0	0	0	0	BIOL39	Q88	BIOL39_Q88	BIOL39_Q88_1	Instr9	Biology	Lower	No	2.5	2.25	5.5	5	5.5	2	0	7.25	4.75	9.99
428319731	78.89	2.842	1	1	1	1	BIOL39	Q88	BIOL39_Q88	BIOL39_Q88_1	Instr9	Biology	Lower	No	2.5	2.25	5.5	5	5.5	2	0	7.25	4.75	9.99
783568272	64.44	2.875	0	1	1	1	BIOL39	Q88	BIOL39_Q88	BIOL39_Q88_1	Instr9	Biology	Lower	No	2.5	2.25	5.5	5	5.5	2	0	7.25	4.75	9.99
573650649	78.89	3.325	0	0	0	0	BIOL39	Q88	BIOL39_Q88	BIOL39_Q88_1	Instr9	Biology	Lower	No	2.5	2.25	5.5	5	5.5	2	0	7.25	4.75	9.99
495611641	76.67	2.662	1	1	1	1	BIOL39	Q88	BIOL39_Q88	BIOL39_Q88_1	Instr9	Biology	Lower	No	2.5	2.25	5.5	5	5.5	2	0	7.25	4.75	9.99
465664761	68.89	3.227	0	1	1	1	BIOL39	Q88	BIOL39_Q88	BIOL39_Q88_1	Instr9	Biology	Lower	No	2.5	2.25	5.5	5	5.5	2	0	7.25	4.75	9.99
916925144	92.22	3.8	0	0	0	0	BIOL39	Q88	BIOL39_Q88	BIOL39_Q88_1	Instr9	Biology	Lower	No	2.5	2.25	5.5	5	5.5	2	0	7.25	4.75	9.99
364668804	73.33	2.804	0	1	1	0	BIOL39	Q88	BIOL39_Q88	BIOL39_Q88_1	Instr9	Biology	Lower	No	2.5	2.25	5.5	5	5.5	2	0	7.25	4.75	9.99
349430132	68.89	2.247	0	1	1	1	BIOL39	Q88	BIOL39_Q88	BIOL39_Q88_1	Instr9	Biology	Lower	No	2.5	2.25	5.5	5	5.5	2	0	7.25	4.75	9.99
370217066	71.11	2.906	0	1	1	0	BIOL39	Q88	BIOL39_Q88	BIOL39_Q88_1	Instr9	Biology	Lower	No	2.5	2.25	5.5	5	5.5	2	0	7.25	4.75	9.99
443852382	86.67	3.648	1	1	0	1	BIOL39	Q88	BIOL39_Q88	BIOL39_Q88_1	Instr9	Biology	Lower	No	2.5	2.25	5.5	5	5.5	2	0	7.25	4.75	9.99
635229605	91.11	3.006	1	0	0	0	BIOL39	Q88	BIOL39_Q88	BIOL39_Q88_1	Instr9	Biology	Lower	No	2.5	2.25	5.5	5	5.5	2	0	7.25	4.75	9.99
815297812	86.67	2.36	1	0	0	1	BIOL39	Q88	BIOL39_Q88	BIOL39_Q88_1	Instr9	Biology	Lower	No	2.5	2.25	5.5	5	5.5	2	0	7.25	4.75	9.99
844080122	90	3.792	0	0	0	1	BIOL39	Q88	BIOL39_Q88	BIOL39_Q88_1	Instr9	Biology	Lower	No	2.5	2.25	5.5	5	5.5	2	0	7.25	4.75	9.99
793125061	84.44	3.493	1	0	0	1	BIOL39	Q88	BIOL39_Q88	BIOL39_Q88_1	Instr9	Biology	Lower	No	2.5	2.25	5.5	5	5.5	2	0	7.25	4.75	9.99
222666390	75.56	2.227	0	1	1	1	BIOL39	Q88	BIOL39_Q88	BIOL39_Q88_1	Instr9	Biology	Lower	No	2.5	2.25	5.5	5	5.5	2	0	7.25	4.75	9.99
486574831	97.78	3.737	1	0	0	0	BIOL39	Q88	BIOL39_Q88	BIOL39_Q88_1	Instr9	Biology	Lower	No	2.5	2.25	5.5	5	5.5	2	0	7.25	4.75	9.99
273162034	90	3.368	0	0	0	0	BIOL39	Q88	BIOL39_Q88	BIOL39_Q88_1	Instr9	Biology	Lower	No	2.5	2.25	5.5	5	5.5	2	0	7.25	4.75	9.99
729915389	93.33	3.355	1	1	1	1	BIOL39	Q88	BIOL39_Q88	BIOL39_Q88_1	Instr9	Biology	Lower	No	2.5	2.25	5.5	5	5.5	2	0	7.25	4.75	9.99
211097737	90	3.665	0	0	0	0	BIOL39	Q88	BIOL39_Q88	BIOL39_Q88_1	Instr9	Biology	Lower	No	2.5	2.25	5.5	5	5.5	2	0	7.25	4.75	9.99
772337284	85.56	2.8	0	0	0	0	BIOL39	Q88	BIOL39_Q88	BIOL39_Q88_1	Instr9	Biology	Lower	No	2.5	2.25	5.5	5	5.5	2	0	7.25	4.75	9.99
297395890	90	3.75	0	0	0	0	BIOL39	Q88	BIOL39_Q88	BIOL39_Q88_1	Instr9	Biology	Lower	No	2.5	2.25	5.5	5	5.5	2	0	7.25	4.75	9.99
812545952	77.78	1.085	1	0	0	1	BIOL39	Q88	BIOL39_Q88	BIOL39_Q88_1	Instr9	Biology	Lower	No	2.5	2.25	5.5	5	5.5	2	0	7.25	4.75	9.99
912004795	86.67	2.749	1	1	1	0	BIOL39	Q88	BIOL39_Q88	BIOL39_Q88_1	Instr9	Biology	Lower	No	2.5	2.25	5.5	5	5.5	2	0	7.25	4.75	9.99
848337814	84.44	3.522	1	0	0	1	BIOL39	Q88	BIOL39_Q88	BIOL39_Q88_1	Instr9	Biology	Lower	No	2.5	2.25	5.5	5	5.5	2	0	7.25	4.75	9.99
830238667	90	3.175	0	0	1	0	BIOL39	Q88	BIOL39_Q88	BIOL39_Q88_1	Instr9	Biology	Lower	No	2.5	2.25	5.5	5	5.5	2	0	7.25	4.75	9.99
129587037	90	3.56	1	0	1	0	BIOL39	Q88	BIOL39_Q88	BIOL39_Q88_1	Instr9	Biology	Lower	No	2.5	2.25	5.5	5	5.5	2	0	7.25	4.75	9.99
840452595	75.56	3.458	0	1	1	0	BIOL39	Q88	BIOL39_Q88	BIOL39_Q88_1	Instr9	Biology	Lower	No	2.5	2.25	5.5	5	5.5	2	0	7.25	4.75	9.99
622098470	86.67	3.913	0	0	0	0	BIOL39	Q88	BIOL39_Q88	BIOL39_Q88_1	Instr9	Biology	Lower	No	2.5	2.25	5.5	5	5.5	2	0	7.25	4.75	9.99
953910276	95.56	3.636	0	0	0	0	BIOL39	Q88	BIOL39_Q88	BIOL39_Q88_1	Instr9	Biology	Lower	No	2.5	2.25	5.5	5	5.5	2	0	7.25	4.75	9.99
108400590	83.33	3.067	0	0	0	0	BIOL39	Q88	BIOL39_Q88	BIOL39_Q88_1	Instr9	Biology	Lower	No	2.5	2.25	5.5	5	5.5	2	0	7.25	4.75	9.99
194547404	92.22	3.792	0	0	0	0	BIOL39	Q88	BIOL39_Q88	BIOL39_Q88_1	Instr9	Biology	Lower	No	2.5	2.25	5.5	5	5.5	2	0	7.25	4.75	9.99
505721245	93.33	4	1	0	0	1	BIOL39	Q88	BIOL39_Q88	BIOL39_Q88_1	Instr9	Biology	Lower	No	2.5	2.25	5.5	5	5.5	2	0	7.25	4.75	9.99
307039585	84.44	3.653	0	0	0	1	BIOL39	Q88	BIOL39_Q88	BIOL39_Q88_1	Instr9	Biology	Lower	No	2.5	2.25	5.5	5	5.5	2	0	7.25	4.75	9.99
221788483	86.67	3.37	1	0	0	0	BIOL39	Q88	BIOL39_Q88	BIOL39_Q88_1	Instr9	Biology	Lower	No	2.5	2.25	5.5	5	5.5	2	0	7.25	4.75	9.99
595674065	85.56	3.883	0	0	0	1	BIOL39	Q88	BIOL39_Q88	BIOL39_Q88_1	Instr9	Biology	Lower	No	2.5	2.25	5.5	5	5.5	2	0	7.25	4.75	9.99
884301150	92.22	3.908	0	1	1	1	BIOL39	Q88	BIOL39_Q88	BIOL39_Q88_1	Instr9	Biology	Lower	No	2.5	2.25	5.5	5	5.5	2	0	7.25	4.75	9.99
614448710	84.44	2.962	1	0	0	0	BIOL39	Q88	BIOL39_Q88	BIOL39_Q88_1	Instr9	Biology	Lower	No	2.5	2.25	5.5	5	5.5	2	0	7.25	4.75	9.99
456042415	84.44	3.538	0	1	0	1	BIOL39	Q88	BIOL39_Q88	BIOL39_Q88_1	Instr9	Biology	Lower	No	2.5	2.25	5.5	5	5.5	2	0	7.25	4.75	9.99
638144334	86.67	3.308	0	0	0	0	BIOL39	Q88	BIOL39_Q88	BIOL39_Q88_1	Instr9	Biology	Lower	No	2.5	2.25	5.5	5	5.5	2	0	7.25	4.75	9.99
103959241	81.11	3.433	0	0	0	0	BIOL39	Q88	BIOL39_Q88	BIOL39_Q88_1	Instr9	Biology	Lower	No	2.5	2.25	5.5	5	5.5	2	0	7.25	4.75	9.99
961422070	87.78	3.472	0	1	0	0	BIOL39	Q88	BIOL39_Q88	BIOL39_Q88_1	Instr9	Biology	Lower	No	2.5	2.25	5.5	5	5.5	2	0	7.25	4.75	9.99
133775742	77.78	3.124	1	1	1	1	BIOL39	Q88	BIOL39_Q88	BIOL39_Q88_1	Instr9	Biology	Lower	No	2.5	2.25	5.5	5	5.5	2	0	7.25	4.75	9.99
933742448	91.11	2.892	1	0	0	0	BIOL39	Q88	BIOL39_Q88	BIOL39_Q88_1	Instr9	Biology	Lower	No	2.5	2.25	5.5	5	5.5	2	0	7.25	4.75	9.99
126769240	83.33	3.871	1	0	0	0	BIOL39	Q88	BIOL39_Q88	BIOL39_Q88_1	Instr9	Biology	Lower	No	2.5	2.25	5.5	5	5.5	2	0	7.25	4.75	9.99
518568729	86.67	3.922	0	0	0	0	BIOL39	Q88	BIOL39_Q88	BIOL39_Q88_1	Instr9	Biology	Lower	No	2.5	2.25	5.5	5	5.5	2	0	7.25	4.75	9.99
567916195	83.33	3.988	1	0	0	1	BIOL39	Q88	BIOL39_Q88	BIOL39_Q88_1	Instr9	Biology	Lower	No	2.5	2.25	5.5	5	5.5	2	0	7.25	4.75	9.99
767758892	54	3.2308	0	1	1	1	BIOL26	Q97	BIOL26_Q97	BIOL26_Q97_1	Instr42	Biology	Lower	Yes	7.44	3.85	24.5	5.1	14.03	5.13	2.05	10.51	11.280000000000001	15.64
829714310	81.2	3.568	0	1	1	1	BIOL26	Q97	BIOL26_Q97	BIOL26_Q97_1	Instr42	Biology	Lower	Yes	7.44	3.85	24.5	5.1	14.03	5.13	2.05	10.51	11.280000000000001	15.64
957336643	67.6	3.196	0	1	0	0	BIOL26	Q97	BIOL26_Q97	BIOL26_Q97_1	Instr42	Biology	Lower	Yes	7.44	3.85	24.5	5.1	14.03	5.13	2.05	10.51	11.280000000000001	15.64
185773401	73.6	3.2083	0	1	1	0	BIOL26	Q97	BIOL26_Q97	BIOL26_Q97_1	Instr42	Biology	Lower	Yes	7.44	3.85	24.5	5.1	14.03	5.13	2.05	10.51	11.280000000000001	15.64
618410221	54.8	3.1156	0	1	1	1	BIOL26	Q97	BIOL26_Q97	BIOL26_Q97_1	Instr42	Biology	Lower	Yes	7.44	3.85	24.5	5.1	14.03	5.13	2.05	10.51	11.280000000000001	15.64
814763610	96.4	4	0	0	0	1	BIOL26	Q97	BIOL26_Q97	BIOL26_Q97_1	Instr42	Biology	Lower	Yes	7.44	3.85	24.5	5.1	14.03	5.13	2.05	10.51	11.280000000000001	15.64
547287884	95.2	4	0	0	0	1	BIOL26	Q97	BIOL26_Q97	BIOL26_Q97_1	Instr42	Biology	Lower	Yes	7.44	3.85	24.5	5.1	14.03	5.13	2.05	10.51	11.280000000000001	15.64
606914386	62	3.0182	1	0	0	0	BIOL26	Q97	BIOL26_Q97	BIOL26_Q97_1	Instr42	Biology	Lower	Yes	7.44	3.85	24.5	5.1	14.03	5.13	2.05	10.51	11.280000000000001	15.64
617973135	43.2	1.875	0	1	1	1	BIOL26	Q97	BIOL26_Q97	BIOL26_Q97_1	Instr42	Biology	Lower	Yes	7.44	3.85	24.5	5.1	14.03	5.13	2.05	10.51	11.280000000000001	15.64
811341034	74.4	3.2673	0	0	0	0	BIOL26	Q97	BIOL26_Q97	BIOL26_Q97_1	Instr42	Biology	Lower	Yes	7.44	3.85	24.5	5.1	14.03	5.13	2.05	10.51	11.280000000000001	15.64
559617356	95.6	3.92	0	0	0	1	BIOL26	Q97	BIOL26_Q97	BIOL26_Q97_1	Instr42	Biology	Lower	Yes	7.44	3.85	24.5	5.1	14.03	5.13	2.05	10.51	11.280000000000001	15.64
472726347	73.6	3.38	0	1	1	1	BIOL26	Q97	BIOL26_Q97	BIOL26_Q97_1	Instr42	Biology	Lower	Yes	7.44	3.85	24.5	5.1	14.03	5.13	2.05	10.51	11.280000000000001	15.64
679504697	68	2.9121	0	1	1	1	BIOL26	Q97	BIOL26_Q97	BIOL26_Q97_1	Instr42	Biology	Lower	Yes	7.44	3.85	24.5	5.1	14.03	5.13	2.05	10.51	11.280000000000001	15.64
306849373	90	3.9167	0	0	0	0	BIOL26	Q97	BIOL26_Q97	BIOL26_Q97_1	Instr42	Biology	Lower	Yes	7.44	3.85	24.5	5.1	14.03	5.13	2.05	10.51	11.280000000000001	15.64
779052856	84.8	3.5885	0	0	0	1	BIOL26	Q97	BIOL26_Q97	BIOL26_Q97_1	Instr42	Biology	Lower	Yes	7.44	3.85	24.5	5.1	14.03	5.13	2.05	10.51	11.280000000000001	15.64
532906134	62.8	3.3643	1	1	1	0	BIOL26	Q97	BIOL26_Q97	BIOL26_Q97_1	Instr42	Biology	Lower	Yes	7.44	3.85	24.5	5.1	14.03	5.13	2.05	10.51	11.280000000000001	15.64
475747286	90.4	3.2942	0	0	0	1	BIOL26	Q97	BIOL26_Q97	BIOL26_Q97_1	Instr42	Biology	Lower	Yes	7.44	3.85	24.5	5.1	14.03	5.13	2.05	10.51	11.280000000000001	15.64
851533039	52.8	2.9	1	1	1	1	BIOL26	Q97	BIOL26_Q97	BIOL26_Q97_1	Instr42	Biology	Lower	Yes	7.44	3.85	24.5	5.1	14.03	5.13	2.05	10.51	11.280000000000001	15.64
682274049	76	3.2333	0	1	1	1	BIOL26	Q97	BIOL26_Q97	BIOL26_Q97_1	Instr42	Biology	Lower	Yes	7.44	3.85	24.5	5.1	14.03	5.13	2.05	10.51	11.280000000000001	15.64
848734453	89.6	3.23	0	0	0	0	BIOL26	Q97	BIOL26_Q97	BIOL26_Q97_1	Instr42	Biology	Lower	Yes	7.44	3.85	24.5	5.1	14.03	5.13	2.05	10.51	11.280000000000001	15.64
807107661	83.2	2.3833	0	1	1	1	BIOL26	Q97	BIOL26_Q97	BIOL26_Q97_1	Instr42	Biology	Lower	Yes	7.44	3.85	24.5	5.1	14.03	5.13	2.05	10.51	11.280000000000001	15.64
905860522	78.8	3.3065	0	0	0	0	BIOL26	Q97	BIOL26_Q97	BIOL26_Q97_1	Instr42	Biology	Lower	Yes	7.44	3.85	24.5	5.1	14.03	5.13	2.05	10.51	11.280000000000001	15.64
996115661	68.8	3.2174	0	1	1	1	BIOL26	Q97	BIOL26_Q97	BIOL26_Q97_1	Instr42	Biology	Lower	Yes	7.44	3.85	24.5	5.1	14.03	5.13	2.05	10.51	11.280000000000001	15.64
347672860	69.6	2.6	0	0	0	0	BIOL26	Q97	BIOL26_Q97	BIOL26_Q97_1	Instr42	Biology	Lower	Yes	7.44	3.85	24.5	5.1	14.03	5.13	2.05	10.51	11.280000000000001	15.64
985693889	69.2	3.6379	0	0	0	0	BIOL26	Q97	BIOL26_Q97	BIOL26_Q97_1	Instr42	Biology	Lower	Yes	7.44	3.85	24.5	5.1	14.03	5.13	2.05	10.51	11.280000000000001	15.64
733926610	64.8	2.5047	0	1	1	1	BIOL26	Q97	BIOL26_Q97	BIOL26_Q97_1	Instr42	Biology	Lower	Yes	7.44	3.85	24.5	5.1	14.03	5.13	2.05	10.51	11.280000000000001	15.64
481346925	82	3.7267	0	0	0	1	BIOL26	Q97	BIOL26_Q97	BIOL26_Q97_1	Instr42	Biology	Lower	Yes	7.44	3.85	24.5	5.1	14.03	5.13	2.05	10.51	11.280000000000001	15.64
750816456	82	3.7167	0	0	0	1	BIOL26	Q97	BIOL26_Q97	BIOL26_Q97_1	Instr42	Biology	Lower	Yes	7.44	3.85	24.5	5.1	14.03	5.13	2.05	10.51	11.280000000000001	15.64
746551106	78.8	3.3065	0	0	0	0	BIOL26	Q97	BIOL26_Q97	BIOL26_Q97_1	Instr42	Biology	Lower	Yes	7.44	3.85	24.5	5.1	14.03	5.13	2.05	10.51	11.280000000000001	15.64
200215812	89.2	3.8269	0	0	0	0	BIOL26	Q97	BIOL26_Q97	BIOL26_Q97_1	Instr42	Biology	Lower	Yes	7.44	3.85	24.5	5.1	14.03	5.13	2.05	10.51	11.280000000000001	15.64
966657639	68	2.95	0	0	0	0	BIOL26	Q97	BIOL26_Q97	BIOL26_Q97_1	Instr42	Biology	Lower	Yes	7.44	3.85	24.5	5.1	14.03	5.13	2.05	10.51	11.280000000000001	15.64
365677057	87.6	3.54	0	0	0	0	BIOL26	Q97	BIOL26_Q97	BIOL26_Q97_1	Instr42	Biology	Lower	Yes	7.44	3.85	24.5	5.1	14.03	5.13	2.05	10.51	11.280000000000001	15.64
656926806	84.8	3.4983	0	0	0	1	BIOL26	Q97	BIOL26_Q97	BIOL26_Q97_1	Instr42	Biology	Lower	Yes	7.44	3.85	24.5	5.1	14.03	5.13	2.05	10.51	11.280000000000001	15.64
818560900	60.4	2.8419	0	0	0	0	BIOL26	Q97	BIOL26_Q97	BIOL26_Q97_1	Instr42	Biology	Lower	Yes	7.44	3.85	24.5	5.1	14.03	5.13	2.05	10.51	11.280000000000001	15.64
755708406	73.2	3.1655	0	1	1	1	BIOL26	Q97	BIOL26_Q97	BIOL26_Q97_1	Instr42	Biology	Lower	Yes	7.44	3.85	24.5	5.1	14.03	5.13	2.05	10.51	11.280000000000001	15.64
952009166	91.6	3.4092	1	0	0	0	BIOL26	Q97	BIOL26_Q97	BIOL26_Q97_1	Instr42	Biology	Lower	Yes	7.44	3.85	24.5	5.1	14.03	5.13	2.05	10.51	11.280000000000001	15.64
665105108	71.2	3.2545	0	1	1	1	BIOL26	Q97	BIOL26_Q97	BIOL26_Q97_1	Instr42	Biology	Lower	Yes	7.44	3.85	24.5	5.1	14.03	5.13	2.05	10.51	11.280000000000001	15.64
386014707	53.2	2.7947	0	1	1	1	BIOL26	Q97	BIOL26_Q97	BIOL26_Q97_1	Instr42	Biology	Lower	Yes	7.44	3.85	24.5	5.1	14.03	5.13	2.05	10.51	11.280000000000001	15.64
882921696	80.8	3.4063	0	0	0	0	BIOL26	Q97	BIOL26_Q97	BIOL26_Q97_1	Instr42	Biology	Lower	Yes	7.44	3.85	24.5	5.1	14.03	5.13	2.05	10.51	11.280000000000001	15.64
614807735	66.4	2.8508	0	1	0	1	BIOL26	Q97	BIOL26_Q97	BIOL26_Q97_1	Instr42	Biology	Lower	Yes	7.44	3.85	24.5	5.1	14.03	5.13	2.05	10.51	11.280000000000001	15.64
445675154	79.2	3.2083	0	0	0	1	BIOL26	Q97	BIOL26_Q97	BIOL26_Q97_1	Instr42	Biology	Lower	Yes	7.44	3.85	24.5	5.1	14.03	5.13	2.05	10.51	11.280000000000001	15.64
272446125	86.8	3.3964	1	0	0	0	BIOL26	Q97	BIOL26_Q97	BIOL26_Q97_1	Instr42	Biology	Lower	Yes	7.44	3.85	24.5	5.1	14.03	5.13	2.05	10.51	11.280000000000001	15.64
127129961	56.4	2.3442	0	1	0	1	BIOL26	Q97	BIOL26_Q97	BIOL26_Q97_1	Instr42	Biology	Lower	Yes	7.44	3.85	24.5	5.1	14.03	5.13	2.05	10.51	11.280000000000001	15.64
852512358	73.2	2.9227	0	0	0	0	BIOL26	Q97	BIOL26_Q97	BIOL26_Q97_1	Instr42	Biology	Lower	Yes	7.44	3.85	24.5	5.1	14.03	5.13	2.05	10.51	11.280000000000001	15.64
775079093	94.8	3.692	1	0	0	0	BIOL26	Q97	BIOL26_Q97	BIOL26_Q97_1	Instr42	Biology	Lower	Yes	7.44	3.85	24.5	5.1	14.03	5.13	2.05	10.51	11.280000000000001	15.64
854506894	89.2	3.8343	0	0	0	0	BIOL26	Q97	BIOL26_Q97	BIOL26_Q97_1	Instr42	Biology	Lower	Yes	7.44	3.85	24.5	5.1	14.03	5.13	2.05	10.51	11.280000000000001	15.64
423542556	78	3.3238	1	1	0	1	BIOL26	Q97	BIOL26_Q97	BIOL26_Q97_1	Instr42	Biology	Lower	Yes	7.44	3.85	24.5	5.1	14.03	5.13	2.05	10.51	11.280000000000001	15.64
432439458	78.8	3.4943	1	0	0	0	BIOL26	Q97	BIOL26_Q97	BIOL26_Q97_1	Instr42	Biology	Lower	Yes	7.44	3.85	24.5	5.1	14.03	5.13	2.05	10.51	11.280000000000001	15.64
533801606	87.6	3.7438	0	0	0	1	BIOL26	Q97	BIOL26_Q97	BIOL26_Q97_1	Instr42	Biology	Lower	Yes	7.44	3.85	24.5	5.1	14.03	5.13	2.05	10.51	11.280000000000001	15.64
217185108	71.2	3.1116	0	0	0	0	BIOL26	Q97	BIOL26_Q97	BIOL26_Q97_1	Instr42	Biology	Lower	Yes	7.44	3.85	24.5	5.1	14.03	5.13	2.05	10.51	11.280000000000001	15.64
189142667	82.4	3.3798	0	0	0	0	BIOL26	Q97	BIOL26_Q97	BIOL26_Q97_1	Instr42	Biology	Lower	Yes	7.44	3.85	24.5	5.1	14.03	5.13	2.05	10.51	11.280000000000001	15.64
260401619	75.6	2.5571	0	1	0	1	BIOL26	Q97	BIOL26_Q97	BIOL26_Q97_1	Instr42	Biology	Lower	Yes	7.44	3.85	24.5	5.1	14.03	5.13	2.05	10.51	11.280000000000001	15.64
677627712	90	3.332	1	0	0	0	BIOL26	Q97	BIOL26_Q97	BIOL26_Q97_1	Instr42	Biology	Lower	Yes	7.44	3.85	24.5	5.1	14.03	5.13	2.05	10.51	11.280000000000001	15.64
901073911	70.4	2.592	0	1	0	1	BIOL26	Q97	BIOL26_Q97	BIOL26_Q97_1	Instr42	Biology	Lower	Yes	7.44	3.85	24.5	5.1	14.03	5.13	2.05	10.51	11.280000000000001	15.64
344713792	67.2	3.14	1	0	0	1	BIOL26	Q97	BIOL26_Q97	BIOL26_Q97_1	Instr42	Biology	Lower	Yes	7.44	3.85	24.5	5.1	14.03	5.13	2.05	10.51	11.280000000000001	15.64
329275560	76	3	1	0	0	0	BIOL26	Q97	BIOL26_Q97	BIOL26_Q97_1	Instr42	Biology	Lower	Yes	7.44	3.85	24.5	5.1	14.03	5.13	2.05	10.51	11.280000000000001	15.64
547725109	64	3.1	0	0	0	1	BIOL26	Q97	BIOL26_Q97	BIOL26_Q97_1	Instr42	Biology	Lower	Yes	7.44	3.85	24.5	5.1	14.03	5.13	2.05	10.51	11.280000000000001	15.64
139245508	87.2	2.87	0	0	1	1	BIOL26	Q97	BIOL26_Q97	BIOL26_Q97_1	Instr42	Biology	Lower	Yes	7.44	3.85	24.5	5.1	14.03	5.13	2.05	10.51	11.280000000000001	15.64
804096201	88.8	3.4167	0	1	1	1	BIOL26	Q97	BIOL26_Q97	BIOL26_Q97_1	Instr42	Biology	Lower	Yes	7.44	3.85	24.5	5.1	14.03	5.13	2.05	10.51	11.280000000000001	15.64
330016497	78.4	3.1	0	0	0	0	BIOL26	Q97	BIOL26_Q97	BIOL26_Q97_1	Instr42	Biology	Lower	Yes	7.44	3.85	24.5	5.1	14.03	5.13	2.05	10.51	11.280000000000001	15.64
630187782	59.2	2.6833	0	1	0	1	BIOL26	Q97	BIOL26_Q97	BIOL26_Q97_1	Instr42	Biology	Lower	Yes	7.44	3.85	24.5	5.1	14.03	5.13	2.05	10.51	11.280000000000001	15.64
434226188	64.4	3.1	0	1	0	1	BIOL26	Q97	BIOL26_Q97	BIOL26_Q97_1	Instr42	Biology	Lower	Yes	7.44	3.85	24.5	5.1	14.03	5.13	2.05	10.51	11.280000000000001	15.64
382604228	53.2	2.6667	0	1	1	0	BIOL26	Q97	BIOL26_Q97	BIOL26_Q97_1	Instr42	Biology	Lower	Yes	7.44	3.85	24.5	5.1	14.03	5.13	2.05	10.51	11.280000000000001	15.64
878531744	83.2	2.725	1	0	1	1	BIOL26	Q97	BIOL26_Q97	BIOL26_Q97_1	Instr42	Biology	Lower	Yes	7.44	3.85	24.5	5.1	14.03	5.13	2.05	10.51	11.280000000000001	15.64
252735138	86.4	3.6407	0	0	0	1	BIOL26	Q97	BIOL26_Q97	BIOL26_Q97_1	Instr42	Biology	Lower	Yes	7.44	3.85	24.5	5.1	14.03	5.13	2.05	10.51	11.280000000000001	15.64
635645782	76.4	3.175	0	0	0	0	BIOL26	Q97	BIOL26_Q97	BIOL26_Q97_1	Instr42	Biology	Lower	Yes	7.44	3.85	24.5	5.1	14.03	5.13	2.05	10.51	11.280000000000001	15.64
648671944	81.2	3.0833	0	0	0	0	BIOL26	Q97	BIOL26_Q97	BIOL26_Q97_1	Instr42	Biology	Lower	Yes	7.44	3.85	24.5	5.1	14.03	5.13	2.05	10.51	11.280000000000001	15.64
313660590	83.6	3.4333	0	0	1	1	BIOL26	Q97	BIOL26_Q97	BIOL26_Q97_1	Instr42	Biology	Lower	Yes	7.44	3.85	24.5	5.1	14.03	5.13	2.05	10.51	11.280000000000001	15.64
360662829	92	3.0113	0	0	0	0	BIOL26	Q97	BIOL26_Q97	BIOL26_Q97_1	Instr42	Biology	Lower	Yes	7.44	3.85	24.5	5.1	14.03	5.13	2.05	10.51	11.280000000000001	15.64
504346000	80	3.525	0	0	0	0	BIOL26	Q97	BIOL26_Q97	BIOL26_Q97_1	Instr42	Biology	Lower	Yes	7.44	3.85	24.5	5.1	14.03	5.13	2.05	10.51	11.280000000000001	15.64
346618167	65.2	3.3871000000000002	0	0	0	0	BIOL26	Q97	BIOL26_Q97	BIOL26_Q97_1	Instr42	Biology	Lower	Yes	7.44	3.85	24.5	5.1	14.03	5.13	2.05	10.51	11.280000000000001	15.64
202601867	52.8	1.9778	0	1	1	1	BIOL26	Q97	BIOL26_Q97	BIOL26_Q97_1	Instr42	Biology	Lower	Yes	7.44	3.85	24.5	5.1	14.03	5.13	2.05	10.51	11.280000000000001	15.64
821277006	71.6	3.2933	0	0	0	1	BIOL26	Q97	BIOL26_Q97	BIOL26_Q97_1	Instr42	Biology	Lower	Yes	7.44	3.85	24.5	5.1	14.03	5.13	2.05	10.51	11.280000000000001	15.64
439362253	80	2.8667	0	0	0	0	BIOL26	Q97	BIOL26_Q97	BIOL26_Q97_1	Instr42	Biology	Lower	Yes	7.44	3.85	24.5	5.1	14.03	5.13	2.05	10.51	11.280000000000001	15.64
627569067	82.4	3.4	0	0	1	1	BIOL26	Q97	BIOL26_Q97	BIOL26_Q97_1	Instr42	Biology	Lower	Yes	7.44	3.85	24.5	5.1	14.03	5.13	2.05	10.51	11.280000000000001	15.64
437122749	95.2	3.3698	0	0	0	0	BIOL26	Q97	BIOL26_Q97	BIOL26_Q97_1	Instr42	Biology	Lower	Yes	7.44	3.85	24.5	5.1	14.03	5.13	2.05	10.51	11.280000000000001	15.64
487700576	68.8	2.8256	1	0	0	0	BIOL26	Q97	BIOL26_Q97	BIOL26_Q97_1	Instr42	Biology	Lower	Yes	7.44	3.85	24.5	5.1	14.03	5.13	2.05	10.51	11.280000000000001	15.64
109489522	90.8	3.629	0	0	0	0	BIOL26	Q97	BIOL26_Q97	BIOL26_Q97_1	Instr42	Biology	Lower	Yes	7.44	3.85	24.5	5.1	14.03	5.13	2.05	10.51	11.280000000000001	15.64
220036593	82.4	3.4667	0	0	0	0	BIOL26	Q97	BIOL26_Q97	BIOL26_Q97_1	Instr42	Biology	Lower	Yes	7.44	3.85	24.5	5.1	14.03	5.13	2.05	10.51	11.280000000000001	15.64
983241074	84.4	3.7714	0	0	0	1	BIOL26	Q97	BIOL26_Q97	BIOL26_Q97_1	Instr42	Biology	Lower	Yes	7.44	3.85	24.5	5.1	14.03	5.13	2.05	10.51	11.280000000000001	15.64
698260151	82	2.99	0	0	0	0	BIOL26	Q97	BIOL26_Q97	BIOL26_Q97_1	Instr42	Biology	Lower	Yes	7.44	3.85	24.5	5.1	14.03	5.13	2.05	10.51	11.280000000000001	15.64
558071303	72.4	2.6722	0	0	1	0	BIOL26	Q97	BIOL26_Q97	BIOL26_Q97_1	Instr42	Biology	Lower	Yes	7.44	3.85	24.5	5.1	14.03	5.13	2.05	10.51	11.280000000000001	15.64
908876271	87.2	3.3565	1	0	0	0	BIOL26	Q97	BIOL26_Q97	BIOL26_Q97_1	Instr42	Biology	Lower	Yes	7.44	3.85	24.5	5.1	14.03	5.13	2.05	10.51	11.280000000000001	15.64
306470817	63.2	3.4107	0	1	1	1	BIOL26	Q97	BIOL26_Q97	BIOL26_Q97_1	Instr42	Biology	Lower	Yes	7.44	3.85	24.5	5.1	14.03	5.13	2.05	10.51	11.280000000000001	15.64
113208164	62.8	3.1833	0	1	1	1	BIOL26	Q97	BIOL26_Q97	BIOL26_Q97_1	Instr42	Biology	Lower	Yes	7.44	3.85	24.5	5.1	14.03	5.13	2.05	10.51	11.280000000000001	15.64
931700557	69.2	3.2552	1	0	1	0	BIOL26	Q97	BIOL26_Q97	BIOL26_Q97_1	Instr42	Biology	Lower	Yes	7.44	3.85	24.5	5.1	14.03	5.13	2.05	10.51	11.280000000000001	15.64
287008380	86.8	3.4189	0	0	0	0	BIOL26	Q97	BIOL26_Q97	BIOL26_Q97_1	Instr42	Biology	Lower	Yes	7.44	3.85	24.5	5.1	14.03	5.13	2.05	10.51	11.280000000000001	15.64
113243515	83.6	3.2823	0	0	0	0	BIOL26	Q97	BIOL26_Q97	BIOL26_Q97_1	Instr42	Biology	Lower	Yes	7.44	3.85	24.5	5.1	14.03	5.13	2.05	10.51	11.280000000000001	15.64
630157664	78.4	3.5811	1	0	0	0	BIOL26	Q97	BIOL26_Q97	BIOL26_Q97_1	Instr42	Biology	Lower	Yes	7.44	3.85	24.5	5.1	14.03	5.13	2.05	10.51	11.280000000000001	15.64
727018228	89.2	3.8	0	0	0	0	BIOL26	Q97	BIOL26_Q97	BIOL26_Q97_1	Instr42	Biology	Lower	Yes	7.44	3.85	24.5	5.1	14.03	5.13	2.05	10.51	11.280000000000001	15.64
315547066	62	2.8429	0	1	1	1	BIOL26	Q97	BIOL26_Q97	BIOL26_Q97_1	Instr42	Biology	Lower	Yes	7.44	3.85	24.5	5.1	14.03	5.13	2.05	10.51	11.280000000000001	15.64
516743446	72	3.2851	0	1	1	1	BIOL26	Q97	BIOL26_Q97	BIOL26_Q97_1	Instr42	Biology	Lower	Yes	7.44	3.85	24.5	5.1	14.03	5.13	2.05	10.51	11.280000000000001	15.64
253755606	75.2	3.375	0	0	0	0	BIOL26	Q97	BIOL26_Q97	BIOL26_Q97_1	Instr42	Biology	Lower	Yes	7.44	3.85	24.5	5.1	14.03	5.13	2.05	10.51	11.280000000000001	15.64
592886330	43.6	1.8093	0	0	0	0	BIOL26	Q97	BIOL26_Q97	BIOL26_Q97_1	Instr42	Biology	Lower	Yes	7.44	3.85	24.5	5.1	14.03	5.13	2.05	10.51	11.280000000000001	15.64
876780125	76.4	3.3345	0	0	0	0	BIOL26	Q97	BIOL26_Q97	BIOL26_Q97_1	Instr42	Biology	Lower	Yes	7.44	3.85	24.5	5.1	14.03	5.13	2.05	10.51	11.280000000000001	15.64
451036317	81.2	3.5714	0	1	0	1	BIOL26	Q97	BIOL26_Q97	BIOL26_Q97_1	Instr42	Biology	Lower	Yes	7.44	3.85	24.5	5.1	14.03	5.13	2.05	10.51	11.280000000000001	15.64
840262333	60.4	3.0969	0	1	1	1	BIOL26	Q97	BIOL26_Q97	BIOL26_Q97_1	Instr42	Biology	Lower	Yes	7.44	3.85	24.5	5.1	14.03	5.13	2.05	10.51	11.280000000000001	15.64
904252854	69.6	3.2342	1	1	1	1	BIOL26	Q97	BIOL26_Q97	BIOL26_Q97_1	Instr42	Biology	Lower	Yes	7.44	3.85	24.5	5.1	14.03	5.13	2.05	10.51	11.280000000000001	15.64
548310437	68.8	2.8571	0	0	0	0	BIOL26	Q97	BIOL26_Q97	BIOL26_Q97_1	Instr42	Biology	Lower	Yes	7.44	3.85	24.5	5.1	14.03	5.13	2.05	10.51	11.280000000000001	15.64
156764132	82.8	3.629	0	0	0	0	BIOL26	Q97	BIOL26_Q97	BIOL26_Q97_1	Instr42	Biology	Lower	Yes	7.44	3.85	24.5	5.1	14.03	5.13	2.05	10.51	11.280000000000001	15.64
817281836	86.4	3.2913	1	0	0	0	BIOL26	Q97	BIOL26_Q97	BIOL26_Q97_1	Instr42	Biology	Lower	Yes	7.44	3.85	24.5	5.1	14.03	5.13	2.05	10.51	11.280000000000001	15.64
180898787	64	3.0115	0	1	0	0	BIOL26	Q97	BIOL26_Q97	BIOL26_Q97_1	Instr42	Biology	Lower	Yes	7.44	3.85	24.5	5.1	14.03	5.13	2.05	10.51	11.280000000000001	15.64
398525397	90	3.94	0	0	0	0	BIOL26	Q97	BIOL26_Q97	BIOL26_Q97_1	Instr42	Biology	Lower	Yes	7.44	3.85	24.5	5.1	14.03	5.13	2.05	10.51	11.280000000000001	15.64
840873301	53.6	2.8688	1	1	1	1	BIOL26	Q97	BIOL26_Q97	BIOL26_Q97_1	Instr42	Biology	Lower	Yes	7.44	3.85	24.5	5.1	14.03	5.13	2.05	10.51	11.280000000000001	15.64
101206735	71.2	2.8944	0	0	0	1	BIOL26	Q97	BIOL26_Q97	BIOL26_Q97_1	Instr42	Biology	Lower	Yes	7.44	3.85	24.5	5.1	14.03	5.13	2.05	10.51	11.280000000000001	15.64
876582986	80	3.325	0	0	0	0	BIOL26	Q97	BIOL26_Q97	BIOL26_Q97_1	Instr42	Biology	Lower	Yes	7.44	3.85	24.5	5.1	14.03	5.13	2.05	10.51	11.280000000000001	15.64
789451746	85.2	3.3549	0	0	0	1	BIOL26	Q97	BIOL26_Q97	BIOL26_Q97_1	Instr42	Biology	Lower	Yes	7.44	3.85	24.5	5.1	14.03	5.13	2.05	10.51	11.280000000000001	15.64
510307304	78	3.5063	1	0	0	0	BIOL26	Q97	BIOL26_Q97	BIOL26_Q97_1	Instr42	Biology	Lower	Yes	7.44	3.85	24.5	5.1	14.03	5.13	2.05	10.51	11.280000000000001	15.64
665768977	74.4	2.4522	1	0	0	0	BIOL26	Q97	BIOL26_Q97	BIOL26_Q97_1	Instr42	Biology	Lower	Yes	7.44	3.85	24.5	5.1	14.03	5.13	2.05	10.51	11.280000000000001	15.64
739210305	58.8	3.2443	0	0	0	0	BIOL26	Q97	BIOL26_Q97	BIOL26_Q97_1	Instr42	Biology	Lower	Yes	7.44	3.85	24.5	5.1	14.03	5.13	2.05	10.51	11.280000000000001	15.64
871344697	58	2.7138	0	1	0	0	BIOL26	Q97	BIOL26_Q97	BIOL26_Q97_1	Instr42	Biology	Lower	Yes	7.44	3.85	24.5	5.1	14.03	5.13	2.05	10.51	11.280000000000001	15.64
627761422	76	3.4267	0	0	0	0	BIOL26	Q97	BIOL26_Q97	BIOL26_Q97_1	Instr42	Biology	Lower	Yes	7.44	3.85	24.5	5.1	14.03	5.13	2.05	10.51	11.280000000000001	15.64
306803899	76.4	3.1552	0	0	0	0	BIOL26	Q97	BIOL26_Q97	BIOL26_Q97_1	Instr42	Biology	Lower	Yes	7.44	3.85	24.5	5.1	14.03	5.13	2.05	10.51	11.280000000000001	15.64
661262044	45.2	2.9118	1	1	0	1	BIOL26	Q97	BIOL26_Q97	BIOL26_Q97_1	Instr42	Biology	Lower	Yes	7.44	3.85	24.5	5.1	14.03	5.13	2.05	10.51	11.280000000000001	15.64
757030762	42.8	1.8	0	0	0	0	BIOL26	Q97	BIOL26_Q97	BIOL26_Q97_1	Instr42	Biology	Lower	Yes	7.44	3.85	24.5	5.1	14.03	5.13	2.05	10.51	11.280000000000001	15.64
859730126	60.4	3.0634	1	0	0	0	BIOL26	Q97	BIOL26_Q97	BIOL26_Q97_1	Instr42	Biology	Lower	Yes	7.44	3.85	24.5	5.1	14.03	5.13	2.05	10.51	11.280000000000001	15.64
867547794	66	3.15	1	0	0	0	BIOL26	Q97	BIOL26_Q97	BIOL26_Q97_1	Instr42	Biology	Lower	Yes	7.44	3.85	24.5	5.1	14.03	5.13	2.05	10.51	11.280000000000001	15.64
914522707	86.8	3.4911	0	0	0	0	BIOL26	Q97	BIOL26_Q97	BIOL26_Q97_1	Instr42	Biology	Lower	Yes	7.44	3.85	24.5	5.1	14.03	5.13	2.05	10.51	11.280000000000001	15.64
798671281	82	2.44	1	0	0	0	BIOL26	Q97	BIOL26_Q97	BIOL26_Q97_1	Instr42	Biology	Lower	Yes	7.44	3.85	24.5	5.1	14.03	5.13	2.05	10.51	11.280000000000001	15.64
777090281	66.8	3.1417	1	0	0	0	BIOL26	Q97	BIOL26_Q97	BIOL26_Q97_1	Instr42	Biology	Lower	Yes	7.44	3.85	24.5	5.1	14.03	5.13	2.05	10.51	11.280000000000001	15.64
822333016	82	2.6363	0	1	0	1	BIOL26	Q97	BIOL26_Q97	BIOL26_Q97_1	Instr42	Biology	Lower	Yes	7.44	3.85	24.5	5.1	14.03	5.13	2.05	10.51	11.280000000000001	15.64
758745697	82.4	3.6304	0	0	0	0	BIOL26	Q97	BIOL26_Q97	BIOL26_Q97_1	Instr42	Biology	Lower	Yes	7.44	3.85	24.5	5.1	14.03	5.13	2.05	10.51	11.280000000000001	15.64
954451115	80.4	3.2337	1	0	0	0	BIOL26	Q97	BIOL26_Q97	BIOL26_Q97_1	Instr42	Biology	Lower	Yes	7.44	3.85	24.5	5.1	14.03	5.13	2.05	10.51	11.280000000000001	15.64
917973555	63.2	3.2226	0	0	0	0	BIOL26	Q97	BIOL26_Q97	BIOL26_Q97_1	Instr42	Biology	Lower	Yes	7.44	3.85	24.5	5.1	14.03	5.13	2.05	10.51	11.280000000000001	15.64
263505588	85.2	3.4455	0	0	0	0	BIOL26	Q97	BIOL26_Q97	BIOL26_Q97_1	Instr42	Biology	Lower	Yes	7.44	3.85	24.5	5.1	14.03	5.13	2.05	10.51	11.280000000000001	15.64
787797208	94	3.9271	0	0	0	0	BIOL26	Q97	BIOL26_Q97	BIOL26_Q97_1	Instr42	Biology	Lower	Yes	7.44	3.85	24.5	5.1	14.03	5.13	2.05	10.51	11.280000000000001	15.64
103878007	74.4	3.529	0	0	0	1	BIOL26	Q97	BIOL26_Q97	BIOL26_Q97_1	Instr42	Biology	Lower	Yes	7.44	3.85	24.5	5.1	14.03	5.13	2.05	10.51	11.280000000000001	15.64
655758921	86	3.5333	1	0	0	0	BIOL26	Q97	BIOL26_Q97	BIOL26_Q97_1	Instr42	Biology	Lower	Yes	7.44	3.85	24.5	5.1	14.03	5.13	2.05	10.51	11.280000000000001	15.64
464211469	45.2	2.3739	0	1	1	1	BIOL26	Q97	BIOL26_Q97	BIOL26_Q97_1	Instr42	Biology	Lower	Yes	7.44	3.85	24.5	5.1	14.03	5.13	2.05	10.51	11.280000000000001	15.64
203912696	84.4	3.7742	0	0	0	0	BIOL26	Q97	BIOL26_Q97	BIOL26_Q97_1	Instr42	Biology	Lower	Yes	7.44	3.85	24.5	5.1	14.03	5.13	2.05	10.51	11.280000000000001	15.64
528281274	85.2	2.9946	0	0	0	0	BIOL26	Q97	BIOL26_Q97	BIOL26_Q97_1	Instr42	Biology	Lower	Yes	7.44	3.85	24.5	5.1	14.03	5.13	2.05	10.51	11.280000000000001	15.64
233896575	79.2	3.2893	0	0	0	0	BIOL26	Q97	BIOL26_Q97	BIOL26_Q97_1	Instr42	Biology	Lower	Yes	7.44	3.85	24.5	5.1	14.03	5.13	2.05	10.51	11.280000000000001	15.64
295975568	80	3.5138	0	1	1	1	BIOL26	Q97	BIOL26_Q97	BIOL26_Q97_1	Instr42	Biology	Lower	Yes	7.44	3.85	24.5	5.1	14.03	5.13	2.05	10.51	11.280000000000001	15.64
579746097	89.6	3.5293	1	0	0	1	BIOL26	Q97	BIOL26_Q97	BIOL26_Q97_1	Instr42	Biology	Lower	Yes	7.44	3.85	24.5	5.1	14.03	5.13	2.05	10.51	11.280000000000001	15.64
803161293	63.6	3.3556	0	0	0	0	BIOL26	Q97	BIOL26_Q97	BIOL26_Q97_1	Instr42	Biology	Lower	Yes	7.44	3.85	24.5	5.1	14.03	5.13	2.05	10.51	11.280000000000001	15.64
483320198	76.4	3.1833	0	0	0	1	BIOL26	Q97	BIOL26_Q97	BIOL26_Q97_1	Instr42	Biology	Lower	Yes	7.44	3.85	24.5	5.1	14.03	5.13	2.05	10.51	11.280000000000001	15.64
212598789	73.6	3.28	0	1	1	0	BIOL26	Q97	BIOL26_Q97	BIOL26_Q97_1	Instr42	Biology	Lower	Yes	7.44	3.85	24.5	5.1	14.03	5.13	2.05	10.51	11.280000000000001	15.64
624148838	76	3.3719	0	0	0	1	BIOL26	Q97	BIOL26_Q97	BIOL26_Q97_1	Instr42	Biology	Lower	Yes	7.44	3.85	24.5	5.1	14.03	5.13	2.05	10.51	11.280000000000001	15.64
963826401	74	2.9833	0	0	0	1	BIOL26	Q97	BIOL26_Q97	BIOL26_Q97_1	Instr42	Biology	Lower	Yes	7.44	3.85	24.5	5.1	14.03	5.13	2.05	10.51	11.280000000000001	15.64
954115154	68.8	2.9297	1	1	1	1	BIOL26	Q97	BIOL26_Q97	BIOL26_Q97_1	Instr42	Biology	Lower	Yes	7.44	3.85	24.5	5.1	14.03	5.13	2.05	10.51	11.280000000000001	15.64
755022039	91.6	3.7018	0	0	0	0	BIOL26	Q97	BIOL26_Q97	BIOL26_Q97_1	Instr42	Biology	Lower	Yes	7.44	3.85	24.5	5.1	14.03	5.13	2.05	10.51	11.280000000000001	15.64
147257584	90.4	3.914	1	0	0	0	BIOL26	Q97	BIOL26_Q97	BIOL26_Q97_1	Instr42	Biology	Lower	Yes	7.44	3.85	24.5	5.1	14.03	5.13	2.05	10.51	11.280000000000001	15.64
558661538	65.6	3.0846	1	1	0	1	BIOL26	Q97	BIOL26_Q97	BIOL26_Q97_1	Instr42	Biology	Lower	Yes	7.44	3.85	24.5	5.1	14.03	5.13	2.05	10.51	11.280000000000001	15.64
812646465	82.4	3.4615	0	0	0	0	BIOL26	Q97	BIOL26_Q97	BIOL26_Q97_1	Instr42	Biology	Lower	Yes	7.44	3.85	24.5	5.1	14.03	5.13	2.05	10.51	11.280000000000001	15.64
338054783	68.4	2.7889	0	0	0	0	BIOL26	Q97	BIOL26_Q97	BIOL26_Q97_1	Instr42	Biology	Lower	Yes	7.44	3.85	24.5	5.1	14.03	5.13	2.05	10.51	11.280000000000001	15.64
445202605	82.8	3.7036	0	1	1	1	BIOL26	Q97	BIOL26_Q97	BIOL26_Q97_1	Instr42	Biology	Lower	Yes	7.44	3.85	24.5	5.1	14.03	5.13	2.05	10.51	11.280000000000001	15.64
201456713	76.8	3.5333	0	1	1	1	BIOL26	Q97	BIOL26_Q97	BIOL26_Q97_1	Instr42	Biology	Lower	Yes	7.44	3.85	24.5	5.1	14.03	5.13	2.05	10.51	11.280000000000001	15.64
843499540	82.8	3.5786	0	0	0	0	BIOL26	Q97	BIOL26_Q97	BIOL26_Q97_1	Instr42	Biology	Lower	Yes	7.44	3.85	24.5	5.1	14.03	5.13	2.05	10.51	11.280000000000001	15.64
719228107	75.2	3.3833	1	0	0	0	BIOL26	Q97	BIOL26_Q97	BIOL26_Q97_1	Instr42	Biology	Lower	Yes	7.44	3.85	24.5	5.1	14.03	5.13	2.05	10.51	11.280000000000001	15.64
842352085	70.4	3.1567	0	1	1	1	BIOL26	Q97	BIOL26_Q97	BIOL26_Q97_1	Instr42	Biology	Lower	Yes	7.44	3.85	24.5	5.1	14.03	5.13	2.05	10.51	11.280000000000001	15.64
101160435	90.8	3.6475	0	0	0	0	BIOL26	Q97	BIOL26_Q97	BIOL26_Q97_1	Instr42	Biology	Lower	Yes	7.44	3.85	24.5	5.1	14.03	5.13	2.05	10.51	11.280000000000001	15.64
478245285	77.2	3.3446	0	0	0	0	BIOL26	Q97	BIOL26_Q97	BIOL26_Q97_1	Instr42	Biology	Lower	Yes	7.44	3.85	24.5	5.1	14.03	5.13	2.05	10.51	11.280000000000001	15.64
166412461	94.8	4	0	0	0	1	BIOL26	Q97	BIOL26_Q97	BIOL26_Q97_1	Instr42	Biology	Lower	Yes	7.44	3.85	24.5	5.1	14.03	5.13	2.05	10.51	11.280000000000001	15.64
764077478	54	2.6833	1	1	1	0	BIOL26	Q97	BIOL26_Q97	BIOL26_Q97_1	Instr42	Biology	Lower	Yes	7.44	3.85	24.5	5.1	14.03	5.13	2.05	10.51	11.280000000000001	15.64
960839545	93.2	3.6646	1	0	0	0	BIOL26	Q97	BIOL26_Q97	BIOL26_Q97_1	Instr42	Biology	Lower	Yes	7.44	3.85	24.5	5.1	14.03	5.13	2.05	10.51	11.280000000000001	15.64
213824748	76.8	3.0348	0	0	0	0	BIOL26	Q97	BIOL26_Q97	BIOL26_Q97_1	Instr42	Biology	Lower	Yes	7.44	3.85	24.5	5.1	14.03	5.13	2.05	10.51	11.280000000000001	15.64
250479718	61.2	2.2793	0	0	0	0	BIOL26	Q97	BIOL26_Q97	BIOL26_Q97_1	Instr42	Biology	Lower	Yes	7.44	3.85	24.5	5.1	14.03	5.13	2.05	10.51	11.280000000000001	15.64
734127102	47.2	2.2393	0	1	0	1	BIOL26	Q97	BIOL26_Q97	BIOL26_Q97_1	Instr42	Biology	Lower	Yes	7.44	3.85	24.5	5.1	14.03	5.13	2.05	10.51	11.280000000000001	15.64
854043222	54.4	2.2848	0	1	0	1	BIOL26	Q97	BIOL26_Q97	BIOL26_Q97_1	Instr42	Biology	Lower	Yes	7.44	3.85	24.5	5.1	14.03	5.13	2.05	10.51	11.280000000000001	15.64
387431186	92.8	3.8133	0	0	0	0	BIOL26	Q97	BIOL26_Q97	BIOL26_Q97_1	Instr42	Biology	Lower	Yes	7.44	3.85	24.5	5.1	14.03	5.13	2.05	10.51	11.280000000000001	15.64
964229681	72.8	3.6397	0	1	1	1	BIOL26	Q97	BIOL26_Q97	BIOL26_Q97_1	Instr42	Biology	Lower	Yes	7.44	3.85	24.5	5.1	14.03	5.13	2.05	10.51	11.280000000000001	15.64
413555810	70.4	3.1167	0	1	0	1	BIOL26	Q97	BIOL26_Q97	BIOL26_Q97_1	Instr42	Biology	Lower	Yes	7.44	3.85	24.5	5.1	14.03	5.13	2.05	10.51	11.280000000000001	15.64
486197949	67.6	3.2333	0	0	0	0	BIOL26	Q97	BIOL26_Q97	BIOL26_Q97_1	Instr42	Biology	Lower	Yes	7.44	3.85	24.5	5.1	14.03	5.13	2.05	10.51	11.280000000000001	15.64
367320398	63.6	3.0073	0	1	1	1	BIOL26	Q97	BIOL26_Q97	BIOL26_Q97_1	Instr42	Biology	Lower	Yes	7.44	3.85	24.5	5.1	14.03	5.13	2.05	10.51	11.280000000000001	15.64
183833706	87.2	3.7258	0	1	0	1	BIOL26	Q97	BIOL26_Q97	BIOL26_Q97_1	Instr42	Biology	Lower	Yes	7.44	3.85	24.5	5.1	14.03	5.13	2.05	10.51	11.280000000000001	15.64
818984452	68.8	2.8018	1	0	0	0	BIOL26	Q97	BIOL26_Q97	BIOL26_Q97_1	Instr42	Biology	Lower	Yes	7.44	3.85	24.5	5.1	14.03	5.13	2.05	10.51	11.280000000000001	15.64
611925447	87.6	3.4675	0	1	0	1	BIOL26	Q97	BIOL26_Q97	BIOL26_Q97_1	Instr42	Biology	Lower	Yes	7.44	3.85	24.5	5.1	14.03	5.13	2.05	10.51	11.280000000000001	15.64
335630007	68.8	2.4097	1	0	0	1	BIOL26	Q97	BIOL26_Q97	BIOL26_Q97_1	Instr42	Biology	Lower	Yes	7.44	3.85	24.5	5.1	14.03	5.13	2.05	10.51	11.280000000000001	15.64
212315961	59.6	3.0339	0	1	0	1	BIOL26	Q97	BIOL26_Q97	BIOL26_Q97_1	Instr42	Biology	Lower	Yes	7.44	3.85	24.5	5.1	14.03	5.13	2.05	10.51	11.280000000000001	15.64
512226970	85.6	3.4655	1	0	0	0	BIOL26	Q97	BIOL26_Q97	BIOL26_Q97_1	Instr42	Biology	Lower	Yes	7.44	3.85	24.5	5.1	14.03	5.13	2.05	10.51	11.280000000000001	15.64
704756612	54.4	2.8833	0	1	0	1	BIOL26	Q97	BIOL26_Q97	BIOL26_Q97_1	Instr42	Biology	Lower	Yes	7.44	3.85	24.5	5.1	14.03	5.13	2.05	10.51	11.280000000000001	15.64
159477187	74.4	2.6517	1	0	0	1	BIOL26	Q97	BIOL26_Q97	BIOL26_Q97_1	Instr42	Biology	Lower	Yes	7.44	3.85	24.5	5.1	14.03	5.13	2.05	10.51	11.280000000000001	15.64
740120067	82.4	2.9167	0	1	0	1	BIOL26	Q97	BIOL26_Q97	BIOL26_Q97_1	Instr42	Biology	Lower	Yes	7.44	3.85	24.5	5.1	14.03	5.13	2.05	10.51	11.280000000000001	15.64
932048455	64	3.1792	1	1	1	1	BIOL26	Q97	BIOL26_Q97	BIOL26_Q97_1	Instr42	Biology	Lower	Yes	7.44	3.85	24.5	5.1	14.03	5.13	2.05	10.51	11.280000000000001	15.64
871958011	78	3.5962	0	1	1	0	BIOL26	Q97	BIOL26_Q97	BIOL26_Q97_1	Instr42	Biology	Lower	Yes	7.44	3.85	24.5	5.1	14.03	5.13	2.05	10.51	11.280000000000001	15.64
256992950	73.6	3.5094	0	1	1	1	BIOL26	Q97	BIOL26_Q97	BIOL26_Q97_1	Instr42	Biology	Lower	Yes	7.44	3.85	24.5	5.1	14.03	5.13	2.05	10.51	11.280000000000001	15.64
283816814	49.6	3.0967	0	1	1	1	BIOL26	Q97	BIOL26_Q97	BIOL26_Q97_1	Instr42	Biology	Lower	Yes	7.44	3.85	24.5	5.1	14.03	5.13	2.05	10.51	11.280000000000001	15.64
176174474	52.4	2.5333	0	1	1	1	BIOL26	Q97	BIOL26_Q97	BIOL26_Q97_1	Instr42	Biology	Lower	Yes	7.44	3.85	24.5	5.1	14.03	5.13	2.05	10.51	11.280000000000001	15.64
895312099	83.6	2.908	0	0	0	0	BIOL26	Q97	BIOL26_Q97	BIOL26_Q97_1	Instr42	Biology	Lower	Yes	7.44	3.85	24.5	5.1	14.03	5.13	2.05	10.51	11.280000000000001	15.64
361612812	67.2	2.436	0	0	0	0	BIOL26	Q97	BIOL26_Q97	BIOL26_Q97_1	Instr42	Biology	Lower	Yes	7.44	3.85	24.5	5.1	14.03	5.13	2.05	10.51	11.280000000000001	15.64
982735427	66.8	2.7225	1	1	1	1	BIOL26	Q97	BIOL26_Q97	BIOL26_Q97_1	Instr42	Biology	Lower	Yes	7.44	3.85	24.5	5.1	14.03	5.13	2.05	10.51	11.280000000000001	15.64
386329919	78.8	3.25	0	1	0	1	BIOL26	Q97	BIOL26_Q97	BIOL26_Q97_1	Instr42	Biology	Lower	Yes	7.44	3.85	24.5	5.1	14.03	5.13	2.05	10.51	11.280000000000001	15.64
219376521	71.6	3.4222	0	1	1	1	BIOL26	Q97	BIOL26_Q97	BIOL26_Q97_1	Instr42	Biology	Lower	Yes	7.44	3.85	24.5	5.1	14.03	5.13	2.05	10.51	11.280000000000001	15.64
804134799	57.6	2.4652	0	1	1	1	BIOL26	Q97	BIOL26_Q97	BIOL26_Q97_1	Instr42	Biology	Lower	Yes	7.44	3.85	24.5	5.1	14.03	5.13	2.05	10.51	11.280000000000001	15.64
281177373	80.4	3.3208	0	0	0	0	BIOL26	Q97	BIOL26_Q97	BIOL26_Q97_1	Instr42	Biology	Lower	Yes	7.44	3.85	24.5	5.1	14.03	5.13	2.05	10.51	11.280000000000001	15.64
264686823	86	3.2895	0	1	0	1	BIOL26	Q97	BIOL26_Q97	BIOL26_Q97_1	Instr42	Biology	Lower	Yes	7.44	3.85	24.5	5.1	14.03	5.13	2.05	10.51	11.280000000000001	15.64
838614025	71.6	3.3554	1	0	0	1	BIOL26	Q97	BIOL26_Q97	BIOL26_Q97_1	Instr42	Biology	Lower	Yes	7.44	3.85	24.5	5.1	14.03	5.13	2.05	10.51	11.280000000000001	15.64
662530156	86.8	3.2765	1	0	0	0	BIOL26	Q97	BIOL26_Q97	BIOL26_Q97_1	Instr42	Biology	Lower	Yes	7.44	3.85	24.5	5.1	14.03	5.13	2.05	10.51	11.280000000000001	15.64
688665154	86.8	3.4	0	0	0	1	BIOL26	Q97	BIOL26_Q97	BIOL26_Q97_1	Instr42	Biology	Lower	Yes	7.44	3.85	24.5	5.1	14.03	5.13	2.05	10.51	11.280000000000001	15.64
256646231	62	2.6524	0	1	0	1	BIOL26	Q97	BIOL26_Q97	BIOL26_Q97_1	Instr42	Biology	Lower	Yes	7.44	3.85	24.5	5.1	14.03	5.13	2.05	10.51	11.280000000000001	15.64
808402537	84	3.5667	0	1	0	0	BIOL26	Q97	BIOL26_Q97	BIOL26_Q97_1	Instr42	Biology	Lower	Yes	7.44	3.85	24.5	5.1	14.03	5.13	2.05	10.51	11.280000000000001	15.64
713994224	62.4	2.9082	0	1	0	1	BIOL26	Q97	BIOL26_Q97	BIOL26_Q97_1	Instr42	Biology	Lower	Yes	7.44	3.85	24.5	5.1	14.03	5.13	2.05	10.51	11.280000000000001	15.64
300048321	81.2	3.3579	0	0	0	1	BIOL26	Q97	BIOL26_Q97	BIOL26_Q97_1	Instr42	Biology	Lower	Yes	7.44	3.85	24.5	5.1	14.03	5.13	2.05	10.51	11.280000000000001	15.64
139179755	68.4	3.1846	0	1	0	0	BIOL26	Q97	BIOL26_Q97	BIOL26_Q97_1	Instr42	Biology	Lower	Yes	7.44	3.85	24.5	5.1	14.03	5.13	2.05	10.51	11.280000000000001	15.64
146342606	82.8	3.6833	0	0	0	0	BIOL26	Q97	BIOL26_Q97	BIOL26_Q97_1	Instr42	Biology	Lower	Yes	7.44	3.85	24.5	5.1	14.03	5.13	2.05	10.51	11.280000000000001	15.64
736948961	85.2	3.5667	0	0	0	0	BIOL26	Q97	BIOL26_Q97	BIOL26_Q97_1	Instr42	Biology	Lower	Yes	7.44	3.85	24.5	5.1	14.03	5.13	2.05	10.51	11.280000000000001	15.64
645740259	82.8	3.6786	1	0	0	0	BIOL26	Q97	BIOL26_Q97	BIOL26_Q97_1	Instr42	Biology	Lower	Yes	7.44	3.85	24.5	5.1	14.03	5.13	2.05	10.51	11.280000000000001	15.64
187437274	70.8	3.1194	0	0	0	0	BIOL26	Q97	BIOL26_Q97	BIOL26_Q97_1	Instr42	Biology	Lower	Yes	7.44	3.85	24.5	5.1	14.03	5.13	2.05	10.51	11.280000000000001	15.64
438213150	74.4	2.9766	0	0	0	0	BIOL26	Q97	BIOL26_Q97	BIOL26_Q97_1	Instr42	Biology	Lower	Yes	7.44	3.85	24.5	5.1	14.03	5.13	2.05	10.51	11.280000000000001	15.64
469483887	71.2	3.3536	0	1	0	0	BIOL26	Q97	BIOL26_Q97	BIOL26_Q97_1	Instr42	Biology	Lower	Yes	7.44	3.85	24.5	5.1	14.03	5.13	2.05	10.51	11.280000000000001	15.64
916571840	65.6	3.2661	0	1	1	0	BIOL26	Q97	BIOL26_Q97	BIOL26_Q97_1	Instr42	Biology	Lower	Yes	7.44	3.85	24.5	5.1	14.03	5.13	2.05	10.51	11.280000000000001	15.64
582287550	78	3.2833	0	1	1	1	BIOL26	Q97	BIOL26_Q97	BIOL26_Q97_1	Instr42	Biology	Lower	Yes	7.44	3.85	24.5	5.1	14.03	5.13	2.05	10.51	11.280000000000001	15.64
709486261	76.4	3.3148	0	0	0	0	BIOL26	Q97	BIOL26_Q97	BIOL26_Q97_1	Instr42	Biology	Lower	Yes	7.44	3.85	24.5	5.1	14.03	5.13	2.05	10.51	11.280000000000001	15.64
213753457	74.4	3.75	0	0	0	0	BIOL26	Q97	BIOL26_Q97	BIOL26_Q97_1	Instr42	Biology	Lower	Yes	7.44	3.85	24.5	5.1	14.03	5.13	2.05	10.51	11.280000000000001	15.64
357460315	75.6	3.1234	0	0	0	0	BIOL26	Q97	BIOL26_Q97	BIOL26_Q97_1	Instr42	Biology	Lower	Yes	7.44	3.85	24.5	5.1	14.03	5.13	2.05	10.51	11.280000000000001	15.64
318809015	82.8	3.5242	0	0	0	0	BIOL26	Q97	BIOL26_Q97	BIOL26_Q97_1	Instr42	Biology	Lower	Yes	7.44	3.85	24.5	5.1	14.03	5.13	2.05	10.51	11.280000000000001	15.64
137215465	72.8	3.4367	0	1	0	0	BIOL26	Q97	BIOL26_Q97	BIOL26_Q97_1	Instr42	Biology	Lower	Yes	7.44	3.85	24.5	5.1	14.03	5.13	2.05	10.51	11.280000000000001	15.64
463119365	84	3.45	0	0	0	1	BIOL26	Q97	BIOL26_Q97	BIOL26_Q97_1	Instr42	Biology	Lower	Yes	7.44	3.85	24.5	5.1	14.03	5.13	2.05	10.51	11.280000000000001	15.64
606161536	45.6	2.7917	0	1	1	1	BIOL26	Q97	BIOL26_Q97	BIOL26_Q97_1	Instr42	Biology	Lower	Yes	7.44	3.85	24.5	5.1	14.03	5.13	2.05	10.51	11.280000000000001	15.64
491642860	72.8	3.3192	0	1	1	1	BIOL26	Q97	BIOL26_Q97	BIOL26_Q97_1	Instr42	Biology	Lower	Yes	7.44	3.85	24.5	5.1	14.03	5.13	2.05	10.51	11.280000000000001	15.64
486192831	72.8	2.9148	0	1	1	1	BIOL26	Q97	BIOL26_Q97	BIOL26_Q97_1	Instr42	Biology	Lower	Yes	7.44	3.85	24.5	5.1	14.03	5.13	2.05	10.51	11.280000000000001	15.64
940041994	70.8	3.6107	0	0	0	0	BIOL26	Q97	BIOL26_Q97	BIOL26_Q97_1	Instr42	Biology	Lower	Yes	7.44	3.85	24.5	5.1	14.03	5.13	2.05	10.51	11.280000000000001	15.64
393277577	90.8	3.8167	0	0	0	0	BIOL26	Q97	BIOL26_Q97	BIOL26_Q97_1	Instr42	Biology	Lower	Yes	7.44	3.85	24.5	5.1	14.03	5.13	2.05	10.51	11.280000000000001	15.64
895388340	86	3.629	0	0	0	0	BIOL26	Q97	BIOL26_Q97	BIOL26_Q97_1	Instr42	Biology	Lower	Yes	7.44	3.85	24.5	5.1	14.03	5.13	2.05	10.51	11.280000000000001	15.64
172684921	73.2	3	0	0	1	0	BIOL26	Q97	BIOL26_Q97	BIOL26_Q97_1	Instr42	Biology	Lower	Yes	7.44	3.85	24.5	5.1	14.03	5.13	2.05	10.51	11.280000000000001	15.64
997919714	73.2	3.65	0	0	0	0	BIOL26	Q97	BIOL26_Q97	BIOL26_Q97_1	Instr42	Biology	Lower	Yes	7.44	3.85	24.5	5.1	14.03	5.13	2.05	10.51	11.280000000000001	15.64
521954640	91.2	3.8823	0	0	0	0	BIOL26	Q97	BIOL26_Q97	BIOL26_Q97_1	Instr42	Biology	Lower	Yes	7.44	3.85	24.5	5.1	14.03	5.13	2.05	10.51	11.280000000000001	15.64
907933904	72	3.072	1	0	0	0	BIOL26	Q97	BIOL26_Q97	BIOL26_Q97_1	Instr42	Biology	Lower	Yes	7.44	3.85	24.5	5.1	14.03	5.13	2.05	10.51	11.280000000000001	15.64
439301691	95.6	4	0	0	0	0	BIOL26	Q97	BIOL26_Q97	BIOL26_Q97_1	Instr42	Biology	Lower	Yes	7.44	3.85	24.5	5.1	14.03	5.13	2.05	10.51	11.280000000000001	15.64
891012531	85.2	3.6379	0	0	0	1	BIOL26	Q97	BIOL26_Q97	BIOL26_Q97_1	Instr42	Biology	Lower	Yes	7.44	3.85	24.5	5.1	14.03	5.13	2.05	10.51	11.280000000000001	15.64
196604398	91.2	3.858	1	0	0	0	BIOL26	Q97	BIOL26_Q97	BIOL26_Q97_1	Instr42	Biology	Lower	Yes	7.44	3.85	24.5	5.1	14.03	5.13	2.05	10.51	11.280000000000001	15.64
815194422	64.8	3.1154	0	1	0	1	BIOL26	Q97	BIOL26_Q97	BIOL26_Q97_1	Instr42	Biology	Lower	Yes	7.44	3.85	24.5	5.1	14.03	5.13	2.05	10.51	11.280000000000001	15.64
912143744	83.2	3.0259	0	1	1	0	BIOL26	Q97	BIOL26_Q97	BIOL26_Q97_1	Instr42	Biology	Lower	Yes	7.44	3.85	24.5	5.1	14.03	5.13	2.05	10.51	11.280000000000001	15.64
266249586	60.4	2.0957	1	0	0	0	BIOL26	Q97	BIOL26_Q97	BIOL26_Q97_1	Instr42	Biology	Lower	Yes	7.44	3.85	24.5	5.1	14.03	5.13	2.05	10.51	11.280000000000001	15.64
305903290	68.8	2.7182	0	0	0	0	BIOL26	Q97	BIOL26_Q97	BIOL26_Q97_1	Instr42	Biology	Lower	Yes	7.44	3.85	24.5	5.1	14.03	5.13	2.05	10.51	11.280000000000001	15.64
365821641	65.2	3.01	0	1	0	1	BIOL26	Q97	BIOL26_Q97	BIOL26_Q97_1	Instr42	Biology	Lower	Yes	7.44	3.85	24.5	5.1	14.03	5.13	2.05	10.51	11.280000000000001	15.64
631569949	91.2	3.4833	1	0	0	0	BIOL26	Q97	BIOL26_Q97	BIOL26_Q97_1	Instr42	Biology	Lower	Yes	7.44	3.85	24.5	5.1	14.03	5.13	2.05	10.51	11.280000000000001	15.64
428034004	47.2	2.8279	0	1	0	1	BIOL26	Q97	BIOL26_Q97	BIOL26_Q97_1	Instr42	Biology	Lower	Yes	7.44	3.85	24.5	5.1	14.03	5.13	2.05	10.51	11.280000000000001	15.64
780619169	70.8	3.328	1	1	1	0	BIOL26	Q97	BIOL26_Q97	BIOL26_Q97_1	Instr42	Biology	Lower	Yes	7.44	3.85	24.5	5.1	14.03	5.13	2.05	10.51	11.280000000000001	15.64
618182075	94.4	3.7881	0	0	0	0	BIOL26	Q97	BIOL26_Q97	BIOL26_Q97_1	Instr42	Biology	Lower	Yes	7.44	3.85	24.5	5.1	14.03	5.13	2.05	10.51	11.280000000000001	15.64
680394554	59.6	2.0636	0	1	1	1	BIOL26	Q97	BIOL26_Q97	BIOL26_Q97_1	Instr42	Biology	Lower	Yes	7.44	3.85	24.5	5.1	14.03	5.13	2.05	10.51	11.280000000000001	15.64
325944127	54.4	2.895	0	1	1	1	BIOL26	Q97	BIOL26_Q97	BIOL26_Q97_1	Instr42	Biology	Lower	Yes	7.44	3.85	24.5	5.1	14.03	5.13	2.05	10.51	11.280000000000001	15.64
156594592	72.4	2.9667	1	1	0	1	BIOL26	Q97	BIOL26_Q97	BIOL26_Q97_1	Instr42	Biology	Lower	Yes	7.44	3.85	24.5	5.1	14.03	5.13	2.05	10.51	11.280000000000001	15.64
867207828	89.2	3.3713	0	0	0	1	BIOL26	Q97	BIOL26_Q97	BIOL26_Q97_1	Instr42	Biology	Lower	Yes	7.44	3.85	24.5	5.1	14.03	5.13	2.05	10.51	11.280000000000001	15.64
563099293	62	2.4656	0	0	0	1	BIOL26	Q97	BIOL26_Q97	BIOL26_Q97_1	Instr42	Biology	Lower	Yes	7.44	3.85	24.5	5.1	14.03	5.13	2.05	10.51	11.280000000000001	15.64
436317751	72.8	3.2242	1	0	0	1	BIOL26	Q97	BIOL26_Q97	BIOL26_Q97_1	Instr42	Biology	Lower	Yes	7.44	3.85	24.5	5.1	14.03	5.13	2.05	10.51	11.280000000000001	15.64
973528318	67.2	3.4885	1	0	0	0	BIOL26	Q97	BIOL26_Q97	BIOL26_Q97_1	Instr42	Biology	Lower	Yes	7.44	3.85	24.5	5.1	14.03	5.13	2.05	10.51	11.280000000000001	15.64
399492957	66	2.825	0	0	0	0	BIOL26	Q97	BIOL26_Q97	BIOL26_Q97_1	Instr42	Biology	Lower	Yes	7.44	3.85	24.5	5.1	14.03	5.13	2.05	10.51	11.280000000000001	15.64
226768562	75.6	3.1079	0	1	1	1	BIOL26	Q97	BIOL26_Q97	BIOL26_Q97_1	Instr42	Biology	Lower	Yes	7.44	3.85	24.5	5.1	14.03	5.13	2.05	10.51	11.280000000000001	15.64
477185824	73.2	3.1444	0	1	1	1	BIOL26	Q97	BIOL26_Q97	BIOL26_Q97_1	Instr42	Biology	Lower	Yes	7.44	3.85	24.5	5.1	14.03	5.13	2.05	10.51	11.280000000000001	15.64
553941996	71.2	2.9917	0	1	1	1	BIOL26	Q97	BIOL26_Q97	BIOL26_Q97_1	Instr42	Biology	Lower	Yes	7.44	3.85	24.5	5.1	14.03	5.13	2.05	10.51	11.280000000000001	15.64
160052938	66	3.0563	1	0	0	0	BIOL26	Q97	BIOL26_Q97	BIOL26_Q97_1	Instr42	Biology	Lower	Yes	7.44	3.85	24.5	5.1	14.03	5.13	2.05	10.51	11.280000000000001	15.64
399879130	58.8	2.9625	0	1	1	1	BIOL26	Q97	BIOL26_Q97	BIOL26_Q97_1	Instr42	Biology	Lower	Yes	7.44	3.85	24.5	5.1	14.03	5.13	2.05	10.51	11.280000000000001	15.64
178481465	60	2.7741	1	1	1	1	BIOL26	Q97	BIOL26_Q97	BIOL26_Q97_1	Instr42	Biology	Lower	Yes	7.44	3.85	24.5	5.1	14.03	5.13	2.05	10.51	11.280000000000001	15.64
857377904	94	3.8667	1	0	0	1	BIOL26	Q97	BIOL26_Q97	BIOL26_Q97_1	Instr42	Biology	Lower	Yes	7.44	3.85	24.5	5.1	14.03	5.13	2.05	10.51	11.280000000000001	15.64
120913421	61.6	2.9357	0	1	1	1	BIOL26	Q97	BIOL26_Q97	BIOL26_Q97_1	Instr42	Biology	Lower	Yes	7.44	3.85	24.5	5.1	14.03	5.13	2.05	10.51	11.280000000000001	15.64
576571027	80.4	3.5724	0	0	0	0	BIOL26	Q97	BIOL26_Q97	BIOL26_Q97_1	Instr42	Biology	Lower	Yes	7.44	3.85	24.5	5.1	14.03	5.13	2.05	10.51	11.280000000000001	15.64
495181645	79.2	3.7045	0	0	0	0	BIOL26	Q97	BIOL26_Q97	BIOL26_Q97_1	Instr42	Biology	Lower	Yes	7.44	3.85	24.5	5.1	14.03	5.13	2.05	10.51	11.280000000000001	15.64
842171307	84	3.1615	1	0	0	1	BIOL26	Q97	BIOL26_Q97	BIOL26_Q97_1	Instr42	Biology	Lower	Yes	7.44	3.85	24.5	5.1	14.03	5.13	2.05	10.51	11.280000000000001	15.64
224627473	84.4	3.6613	0	0	0	1	BIOL26	Q97	BIOL26_Q97	BIOL26_Q97_1	Instr42	Biology	Lower	Yes	7.44	3.85	24.5	5.1	14.03	5.13	2.05	10.51	11.280000000000001	15.64
987249255	79.2	3.0517	0	0	0	0	BIOL26	Q97	BIOL26_Q97	BIOL26_Q97_1	Instr42	Biology	Lower	Yes	7.44	3.85	24.5	5.1	14.03	5.13	2.05	10.51	11.280000000000001	15.64
362568974	92	3.8714	0	0	0	0	BIOL26	Q97	BIOL26_Q97	BIOL26_Q97_1	Instr42	Biology	Lower	Yes	7.44	3.85	24.5	5.1	14.03	5.13	2.05	10.51	11.280000000000001	15.64
752302484	82.8	3.7576	1	0	0	0	BIOL26	Q97	BIOL26_Q97	BIOL26_Q97_1	Instr42	Biology	Lower	Yes	7.44	3.85	24.5	5.1	14.03	5.13	2.05	10.51	11.280000000000001	15.64
523848645	56.8	2.5667	1	1	1	0	BIOL26	Q97	BIOL26_Q97	BIOL26_Q97_1	Instr42	Biology	Lower	Yes	7.44	3.85	24.5	5.1	14.03	5.13	2.05	10.51	11.280000000000001	15.64
604882399	71.6	3.2065	0	0	0	1	BIOL26	Q97	BIOL26_Q97	BIOL26_Q97_1	Instr42	Biology	Lower	Yes	7.44	3.85	24.5	5.1	14.03	5.13	2.05	10.51	11.280000000000001	15.64
126736440	37.6	2.0846	0	1	1	1	BIOL26	Q97	BIOL26_Q97	BIOL26_Q97_1	Instr42	Biology	Lower	Yes	7.44	3.85	24.5	5.1	14.03	5.13	2.05	10.51	11.280000000000001	15.64
112353975	73.6	3.2434	1	0	0	0	BIOL26	Q97	BIOL26_Q97	BIOL26_Q97_1	Instr42	Biology	Lower	Yes	7.44	3.85	24.5	5.1	14.03	5.13	2.05	10.51	11.280000000000001	15.64
652615551	84	3.8559	0	0	0	0	BIOL26	Q97	BIOL26_Q97	BIOL26_Q97_1	Instr42	Biology	Lower	Yes	7.44	3.85	24.5	5.1	14.03	5.13	2.05	10.51	11.280000000000001	15.64
379986848	68.4	3.2563	0	0	0	1	BIOL26	Q97	BIOL26_Q97	BIOL26_Q97_1	Instr42	Biology	Lower	Yes	7.44	3.85	24.5	5.1	14.03	5.13	2.05	10.51	11.280000000000001	15.64
595206487	72.4	3.0387	0	0	0	0	BIOL26	Q97	BIOL26_Q97	BIOL26_Q97_1	Instr42	Biology	Lower	Yes	7.44	3.85	24.5	5.1	14.03	5.13	2.05	10.51	11.280000000000001	15.64
951204194	82	2.9917	0	0	0	0	BIOL26	Q97	BIOL26_Q97	BIOL26_Q97_1	Instr42	Biology	Lower	Yes	7.44	3.85	24.5	5.1	14.03	5.13	2.05	10.51	11.280000000000001	15.64
481563450	77.6	3.75	1	0	0	1	BIOL26	Q97	BIOL26_Q97	BIOL26_Q97_1	Instr42	Biology	Lower	Yes	7.44	3.85	24.5	5.1	14.03	5.13	2.05	10.51	11.280000000000001	15.64
214713665	83.6	3.6254	0	0	0	1	BIOL26	Q97	BIOL26_Q97	BIOL26_Q97_1	Instr42	Biology	Lower	Yes	7.44	3.85	24.5	5.1	14.03	5.13	2.05	10.51	11.280000000000001	15.64
234823320	53.2	2.44	1	1	1	1	BIOL26	Q97	BIOL26_Q97	BIOL26_Q97_1	Instr42	Biology	Lower	Yes	7.44	3.85	24.5	5.1	14.03	5.13	2.05	10.51	11.280000000000001	15.64
351977720	92.8	3.371	0	0	0	1	BIOL26	Q97	BIOL26_Q97	BIOL26_Q97_1	Instr42	Biology	Lower	Yes	7.44	3.85	24.5	5.1	14.03	5.13	2.05	10.51	11.280000000000001	15.64
567171676	54.4	2.9667	0	0	0	0	BIOL26	Q97	BIOL26_Q97	BIOL26_Q97_1	Instr42	Biology	Lower	Yes	7.44	3.85	24.5	5.1	14.03	5.13	2.05	10.51	11.280000000000001	15.64
719197248	85.6	3.4262	0	0	0	0	BIOL26	Q97	BIOL26_Q97	BIOL26_Q97_1	Instr42	Biology	Lower	Yes	7.44	3.85	24.5	5.1	14.03	5.13	2.05	10.51	11.280000000000001	15.64
927158350	60.8	3.4465	0	0	0	0	BIOL26	Q97	BIOL26_Q97	BIOL26_Q97_1	Instr42	Biology	Lower	Yes	7.44	3.85	24.5	5.1	14.03	5.13	2.05	10.51	11.280000000000001	15.64
264787760	74	3.2778	1	0	0	1	BIOL26	Q97	BIOL26_Q97	BIOL26_Q97_1	Instr42	Biology	Lower	Yes	7.44	3.85	24.5	5.1	14.03	5.13	2.05	10.51	11.280000000000001	15.64
251500160	65.2	2.86	0	1	1	1	BIOL26	Q97	BIOL26_Q97	BIOL26_Q97_1	Instr42	Biology	Lower	Yes	7.44	3.85	24.5	5.1	14.03	5.13	2.05	10.51	11.280000000000001	15.64
158492985	49.2	2.4897	0	1	1	1	BIOL26	Q97	BIOL26_Q97	BIOL26_Q97_1	Instr42	Biology	Lower	Yes	7.44	3.85	24.5	5.1	14.03	5.13	2.05	10.51	11.280000000000001	15.64
452272207	86	3.3707	0	0	0	0	BIOL26	Q97	BIOL26_Q97	BIOL26_Q97_1	Instr42	Biology	Lower	Yes	7.44	3.85	24.5	5.1	14.03	5.13	2.05	10.51	11.280000000000001	15.64
376223299	86	3.6727	0	0	0	1	BIOL26	Q97	BIOL26_Q97	BIOL26_Q97_1	Instr42	Biology	Lower	Yes	7.44	3.85	24.5	5.1	14.03	5.13	2.05	10.51	11.280000000000001	15.64
439261432	78	2.1517	0	0	0	0	BIOL26	Q97	BIOL26_Q97	BIOL26_Q97_1	Instr42	Biology	Lower	Yes	7.44	3.85	24.5	5.1	14.03	5.13	2.05	10.51	11.280000000000001	15.64
584335130	90.4	3.7035	0	0	0	0	BIOL26	Q97	BIOL26_Q97	BIOL26_Q97_1	Instr42	Biology	Lower	Yes	7.44	3.85	24.5	5.1	14.03	5.13	2.05	10.51	11.280000000000001	15.64
899555650	73.6	3.0038	1	0	0	0	BIOL26	Q97	BIOL26_Q97	BIOL26_Q97_1	Instr42	Biology	Lower	Yes	7.44	3.85	24.5	5.1	14.03	5.13	2.05	10.51	11.280000000000001	15.64
452968755	82.4	3.5652	1	0	0	1	BIOL26	Q97	BIOL26_Q97	BIOL26_Q97_1	Instr42	Biology	Lower	Yes	7.44	3.85	24.5	5.1	14.03	5.13	2.05	10.51	11.280000000000001	15.64
236178234	88	3.9219	0	0	0	0	BIOL26	Q97	BIOL26_Q97	BIOL26_Q97_1	Instr42	Biology	Lower	Yes	7.44	3.85	24.5	5.1	14.03	5.13	2.05	10.51	11.280000000000001	15.64
595298437	88	3.8107	1	0	0	1	BIOL26	Q97	BIOL26_Q97	BIOL26_Q97_1	Instr42	Biology	Lower	Yes	7.44	3.85	24.5	5.1	14.03	5.13	2.05	10.51	11.280000000000001	15.64
669533852	71.6	3.45	1	1	1	1	BIOL26	Q43	BIOL26_Q43	BIOL26_Q43_1	Instr42	Biology	Lower	Yes	8.42	2.89	19.47	15.79	16.84	5.53	0.79	5.26	10.52	11.32
597197638	53.2	2.96	0	1	1	1	BIOL26	Q43	BIOL26_Q43	BIOL26_Q43_1	Instr42	Biology	Lower	Yes	8.42	2.89	19.47	15.79	16.84	5.53	0.79	5.26	10.52	11.32
826817390	50.8	3.18	0	0	1	1	BIOL26	Q43	BIOL26_Q43	BIOL26_Q43_1	Instr42	Biology	Lower	Yes	8.42	2.89	19.47	15.79	16.84	5.53	0.79	5.26	10.52	11.32
359189640	71.6	3.27	0	0	0	0	BIOL26	Q43	BIOL26_Q43	BIOL26_Q43_1	Instr42	Biology	Lower	Yes	8.42	2.89	19.47	15.79	16.84	5.53	0.79	5.26	10.52	11.32
905773382	73.2	3.81	0	0	0	0	BIOL26	Q43	BIOL26_Q43	BIOL26_Q43_1	Instr42	Biology	Lower	Yes	8.42	2.89	19.47	15.79	16.84	5.53	0.79	5.26	10.52	11.32
597249290	69.6	3.3	0	0	0	0	BIOL26	Q43	BIOL26_Q43	BIOL26_Q43_1	Instr42	Biology	Lower	Yes	8.42	2.89	19.47	15.79	16.84	5.53	0.79	5.26	10.52	11.32
410159957	74.8	2.47	1	1	1	0	BIOL26	Q43	BIOL26_Q43	BIOL26_Q43_1	Instr42	Biology	Lower	Yes	8.42	2.89	19.47	15.79	16.84	5.53	0.79	5.26	10.52	11.32
596812749	80.4	3.56	0	1	1	1	BIOL26	Q43	BIOL26_Q43	BIOL26_Q43_1	Instr42	Biology	Lower	Yes	8.42	2.89	19.47	15.79	16.84	5.53	0.79	5.26	10.52	11.32
120855917	92	3.58	0	1	0	0	BIOL26	Q43	BIOL26_Q43	BIOL26_Q43_1	Instr42	Biology	Lower	Yes	8.42	2.89	19.47	15.79	16.84	5.53	0.79	5.26	10.52	11.32
458918794	92.4	3.7	0	0	0	0	BIOL26	Q43	BIOL26_Q43	BIOL26_Q43_1	Instr42	Biology	Lower	Yes	8.42	2.89	19.47	15.79	16.84	5.53	0.79	5.26	10.52	11.32
668877537	57.2	3.48	0	0	0	0	BIOL26	Q43	BIOL26_Q43	BIOL26_Q43_1	Instr42	Biology	Lower	Yes	8.42	2.89	19.47	15.79	16.84	5.53	0.79	5.26	10.52	11.32
858614989	76.8	3.43	0	1	1	0	BIOL26	Q43	BIOL26_Q43	BIOL26_Q43_1	Instr42	Biology	Lower	Yes	8.42	2.89	19.47	15.79	16.84	5.53	0.79	5.26	10.52	11.32
309250327	97.6	3.89	0	0	0	0	BIOL26	Q43	BIOL26_Q43	BIOL26_Q43_1	Instr42	Biology	Lower	Yes	8.42	2.89	19.47	15.79	16.84	5.53	0.79	5.26	10.52	11.32
171817713	80.8	3.55	0	0	0	1	BIOL26	Q43	BIOL26_Q43	BIOL26_Q43_1	Instr42	Biology	Lower	Yes	8.42	2.89	19.47	15.79	16.84	5.53	0.79	5.26	10.52	11.32
185410967	79.6	3.7	1	0	0	0	BIOL26	Q43	BIOL26_Q43	BIOL26_Q43_1	Instr42	Biology	Lower	Yes	8.42	2.89	19.47	15.79	16.84	5.53	0.79	5.26	10.52	11.32
663264189	71.6	3.4	0	0	0	0	BIOL26	Q43	BIOL26_Q43	BIOL26_Q43_1	Instr42	Biology	Lower	Yes	8.42	2.89	19.47	15.79	16.84	5.53	0.79	5.26	10.52	11.32
926335635	60.6	2.15	0	1	1	1	BIOL26	Q43	BIOL26_Q43	BIOL26_Q43_1	Instr42	Biology	Lower	Yes	8.42	2.89	19.47	15.79	16.84	5.53	0.79	5.26	10.52	11.32
990853122	69.6	3.55	0	0	0	1	BIOL26	Q43	BIOL26_Q43	BIOL26_Q43_1	Instr42	Biology	Lower	Yes	8.42	2.89	19.47	15.79	16.84	5.53	0.79	5.26	10.52	11.32
511305279	90	3.3	1	0	0	0	BIOL26	Q43	BIOL26_Q43	BIOL26_Q43_1	Instr42	Biology	Lower	Yes	8.42	2.89	19.47	15.79	16.84	5.53	0.79	5.26	10.52	11.32
550834136	93	3.89	0	0	0	1	BIOL26	Q43	BIOL26_Q43	BIOL26_Q43_1	Instr42	Biology	Lower	Yes	8.42	2.89	19.47	15.79	16.84	5.53	0.79	5.26	10.52	11.32
891045282	56.2	2.64	0	1	0	0	BIOL26	Q43	BIOL26_Q43	BIOL26_Q43_1	Instr42	Biology	Lower	Yes	8.42	2.89	19.47	15.79	16.84	5.53	0.79	5.26	10.52	11.32
725135525	65.2	3.25	0	0	0	1	BIOL26	Q43	BIOL26_Q43	BIOL26_Q43_1	Instr42	Biology	Lower	Yes	8.42	2.89	19.47	15.79	16.84	5.53	0.79	5.26	10.52	11.32
713328878	88.4	2.95	1	0	0	1	BIOL26	Q43	BIOL26_Q43	BIOL26_Q43_1	Instr42	Biology	Lower	Yes	8.42	2.89	19.47	15.79	16.84	5.53	0.79	5.26	10.52	11.32
816256075	78.8	3.82	0	0	0	0	BIOL26	Q43	BIOL26_Q43	BIOL26_Q43_1	Instr42	Biology	Lower	Yes	8.42	2.89	19.47	15.79	16.84	5.53	0.79	5.26	10.52	11.32
420759894	92.2	3.52	1	0	0	1	BIOL26	Q43	BIOL26_Q43	BIOL26_Q43_1	Instr42	Biology	Lower	Yes	8.42	2.89	19.47	15.79	16.84	5.53	0.79	5.26	10.52	11.32
699401031	66.39	2.62	0	0	0	0	BIOL26	Q43	BIOL26_Q43	BIOL26_Q43_1	Instr42	Biology	Lower	Yes	8.42	2.89	19.47	15.79	16.84	5.53	0.79	5.26	10.52	11.32
207164334	82.4	2.75	0	1	0	1	BIOL26	Q43	BIOL26_Q43	BIOL26_Q43_1	Instr42	Biology	Lower	Yes	8.42	2.89	19.47	15.79	16.84	5.53	0.79	5.26	10.52	11.32
151116597	88	3.61	0	1	1	0	BIOL26	Q43	BIOL26_Q43	BIOL26_Q43_1	Instr42	Biology	Lower	Yes	8.42	2.89	19.47	15.79	16.84	5.53	0.79	5.26	10.52	11.32
658488679	66.8	2.84	0	1	1	1	BIOL26	Q43	BIOL26_Q43	BIOL26_Q43_1	Instr42	Biology	Lower	Yes	8.42	2.89	19.47	15.79	16.84	5.53	0.79	5.26	10.52	11.32
320945903	59.2	3.91	0	0	0	1	BIOL26	Q43	BIOL26_Q43	BIOL26_Q43_1	Instr42	Biology	Lower	Yes	8.42	2.89	19.47	15.79	16.84	5.53	0.79	5.26	10.52	11.32
736903417	81.2	3.21	0	0	0	0	BIOL26	Q43	BIOL26_Q43	BIOL26_Q43_1	Instr42	Biology	Lower	Yes	8.42	2.89	19.47	15.79	16.84	5.53	0.79	5.26	10.52	11.32
513620201	61.6	2.24	1	0	0	1	BIOL26	Q43	BIOL26_Q43	BIOL26_Q43_1	Instr42	Biology	Lower	Yes	8.42	2.89	19.47	15.79	16.84	5.53	0.79	5.26	10.52	11.32
343835018	80	3.62	0	0	0	0	BIOL26	Q43	BIOL26_Q43	BIOL26_Q43_1	Instr42	Biology	Lower	Yes	8.42	2.89	19.47	15.79	16.84	5.53	0.79	5.26	10.52	11.32
781365997	71.6	3.33	0	1	0	1	BIOL26	Q43	BIOL26_Q43	BIOL26_Q43_1	Instr42	Biology	Lower	Yes	8.42	2.89	19.47	15.79	16.84	5.53	0.79	5.26	10.52	11.32
895276861	79.6	3.57	0	0	0	0	BIOL26	Q43	BIOL26_Q43	BIOL26_Q43_1	Instr42	Biology	Lower	Yes	8.42	2.89	19.47	15.79	16.84	5.53	0.79	5.26	10.52	11.32
786259407	54.4	2.38	0	0	0	1	BIOL26	Q43	BIOL26_Q43	BIOL26_Q43_1	Instr42	Biology	Lower	Yes	8.42	2.89	19.47	15.79	16.84	5.53	0.79	5.26	10.52	11.32
374674292	89.6	3.54	0	0	0	0	BIOL26	Q43	BIOL26_Q43	BIOL26_Q43_1	Instr42	Biology	Lower	Yes	8.42	2.89	19.47	15.79	16.84	5.53	0.79	5.26	10.52	11.32
870807115	80.8	3.02	0	0	0	0	BIOL26	Q43	BIOL26_Q43	BIOL26_Q43_1	Instr42	Biology	Lower	Yes	8.42	2.89	19.47	15.79	16.84	5.53	0.79	5.26	10.52	11.32
364234188	65.2	2.47	0	0	0	0	BIOL26	Q43	BIOL26_Q43	BIOL26_Q43_1	Instr42	Biology	Lower	Yes	8.42	2.89	19.47	15.79	16.84	5.53	0.79	5.26	10.52	11.32
169088705	73.2	3.39	0	1	0	1	BIOL26	Q43	BIOL26_Q43	BIOL26_Q43_1	Instr42	Biology	Lower	Yes	8.42	2.89	19.47	15.79	16.84	5.53	0.79	5.26	10.52	11.32
366350798	79.6	3.42	0	0	0	0	BIOL26	Q43	BIOL26_Q43	BIOL26_Q43_1	Instr42	Biology	Lower	Yes	8.42	2.89	19.47	15.79	16.84	5.53	0.79	5.26	10.52	11.32
295920869	84	3.15	1	0	0	0	BIOL26	Q43	BIOL26_Q43	BIOL26_Q43_1	Instr42	Biology	Lower	Yes	8.42	2.89	19.47	15.79	16.84	5.53	0.79	5.26	10.52	11.32
488791547	74.8	2.87	0	0	0	0	BIOL26	Q43	BIOL26_Q43	BIOL26_Q43_1	Instr42	Biology	Lower	Yes	8.42	2.89	19.47	15.79	16.84	5.53	0.79	5.26	10.52	11.32
167355914	55.8	3.48	1	0	0	1	BIOL26	Q43	BIOL26_Q43	BIOL26_Q43_1	Instr42	Biology	Lower	Yes	8.42	2.89	19.47	15.79	16.84	5.53	0.79	5.26	10.52	11.32
995746696	81.2	4	0	0	0	0	BIOL26	Q43	BIOL26_Q43	BIOL26_Q43_1	Instr42	Biology	Lower	Yes	8.42	2.89	19.47	15.79	16.84	5.53	0.79	5.26	10.52	11.32
590174249	91.6	3.42	1	1	1	0	BIOL26	Q43	BIOL26_Q43	BIOL26_Q43_1	Instr42	Biology	Lower	Yes	8.42	2.89	19.47	15.79	16.84	5.53	0.79	5.26	10.52	11.32
460019336	74	2.75	1	1	1	0	BIOL26	Q43	BIOL26_Q43	BIOL26_Q43_1	Instr42	Biology	Lower	Yes	8.42	2.89	19.47	15.79	16.84	5.53	0.79	5.26	10.52	11.32
171027090	66.6	3.55	0	0	0	1	BIOL26	Q43	BIOL26_Q43	BIOL26_Q43_1	Instr42	Biology	Lower	Yes	8.42	2.89	19.47	15.79	16.84	5.53	0.79	5.26	10.52	11.32
522137348	63.2	2.68	0	0	0	1	BIOL26	Q43	BIOL26_Q43	BIOL26_Q43_1	Instr42	Biology	Lower	Yes	8.42	2.89	19.47	15.79	16.84	5.53	0.79	5.26	10.52	11.32
358905712	80.8	3.5	1	0	0	1	BIOL26	Q43	BIOL26_Q43	BIOL26_Q43_1	Instr42	Biology	Lower	Yes	8.42	2.89	19.47	15.79	16.84	5.53	0.79	5.26	10.52	11.32
309284019	59.6	2.71	0	1	1	1	BIOL26	Q43	BIOL26_Q43	BIOL26_Q43_1	Instr42	Biology	Lower	Yes	8.42	2.89	19.47	15.79	16.84	5.53	0.79	5.26	10.52	11.32
427610912	73.2	3.35	0	1	1	1	BIOL26	Q43	BIOL26_Q43	BIOL26_Q43_1	Instr42	Biology	Lower	Yes	8.42	2.89	19.47	15.79	16.84	5.53	0.79	5.26	10.52	11.32
587632509	74.2	3.65	0	0	0	0	BIOL26	Q43	BIOL26_Q43	BIOL26_Q43_1	Instr42	Biology	Lower	Yes	8.42	2.89	19.47	15.79	16.84	5.53	0.79	5.26	10.52	11.32
588655566	81.2	3.77	0	0	0	0	BIOL26	Q43	BIOL26_Q43	BIOL26_Q43_1	Instr42	Biology	Lower	Yes	8.42	2.89	19.47	15.79	16.84	5.53	0.79	5.26	10.52	11.32
122257008	74.8	3.67	0	0	0	0	BIOL26	Q43	BIOL26_Q43	BIOL26_Q43_1	Instr42	Biology	Lower	Yes	8.42	2.89	19.47	15.79	16.84	5.53	0.79	5.26	10.52	11.32
776677496	91.6	3.62	0	0	0	1	BIOL26	Q43	BIOL26_Q43	BIOL26_Q43_1	Instr42	Biology	Lower	Yes	8.42	2.89	19.47	15.79	16.84	5.53	0.79	5.26	10.52	11.32
660522617	73.6	3.8	0	0	0	0	BIOL26	Q43	BIOL26_Q43	BIOL26_Q43_1	Instr42	Biology	Lower	Yes	8.42	2.89	19.47	15.79	16.84	5.53	0.79	5.26	10.52	11.32
152714713	68.4	3.13	1	0	0	0	BIOL26	Q43	BIOL26_Q43	BIOL26_Q43_1	Instr42	Biology	Lower	Yes	8.42	2.89	19.47	15.79	16.84	5.53	0.79	5.26	10.52	11.32
541830211	75.6	3.34	1	1	1	0	BIOL26	Q43	BIOL26_Q43	BIOL26_Q43_1	Instr42	Biology	Lower	Yes	8.42	2.89	19.47	15.79	16.84	5.53	0.79	5.26	10.52	11.32
257172579	83	3.21	1	0	0	0	BIOL26	Q43	BIOL26_Q43	BIOL26_Q43_1	Instr42	Biology	Lower	Yes	8.42	2.89	19.47	15.79	16.84	5.53	0.79	5.26	10.52	11.32
504505271	64.8	2.73	1	1	1	1	BIOL26	Q43	BIOL26_Q43	BIOL26_Q43_1	Instr42	Biology	Lower	Yes	8.42	2.89	19.47	15.79	16.84	5.53	0.79	5.26	10.52	11.32
742222800	81.2	3.77	0	0	0	0	BIOL26	Q43	BIOL26_Q43	BIOL26_Q43_1	Instr42	Biology	Lower	Yes	8.42	2.89	19.47	15.79	16.84	5.53	0.79	5.26	10.52	11.32
904201967	76.8	3.25	0	0	0	0	BIOL26	Q43	BIOL26_Q43	BIOL26_Q43_1	Instr42	Biology	Lower	Yes	8.42	2.89	19.47	15.79	16.84	5.53	0.79	5.26	10.52	11.32
255568636	82.8	3.68	1	0	0	0	BIOL26	Q43	BIOL26_Q43	BIOL26_Q43_1	Instr42	Biology	Lower	Yes	8.42	2.89	19.47	15.79	16.84	5.53	0.79	5.26	10.52	11.32
505121653	79.6	3.45	0	1	0	0	BIOL26	Q43	BIOL26_Q43	BIOL26_Q43_1	Instr42	Biology	Lower	Yes	8.42	2.89	19.47	15.79	16.84	5.53	0.79	5.26	10.52	11.32
623667730	58.8	2.69	0	0	0	1	BIOL26	Q43	BIOL26_Q43	BIOL26_Q43_1	Instr42	Biology	Lower	Yes	8.42	2.89	19.47	15.79	16.84	5.53	0.79	5.26	10.52	11.32
344120362	78	3.75	0	0	0	0	BIOL26	Q43	BIOL26_Q43	BIOL26_Q43_1	Instr42	Biology	Lower	Yes	8.42	2.89	19.47	15.79	16.84	5.53	0.79	5.26	10.52	11.32
417598704	83.2	3.65	0	0	0	0	BIOL26	Q43	BIOL26_Q43	BIOL26_Q43_1	Instr42	Biology	Lower	Yes	8.42	2.89	19.47	15.79	16.84	5.53	0.79	5.26	10.52	11.32
795135441	72.2	3.4	0	0	0	0	BIOL26	Q43	BIOL26_Q43	BIOL26_Q43_1	Instr42	Biology	Lower	Yes	8.42	2.89	19.47	15.79	16.84	5.53	0.79	5.26	10.52	11.32
620505640	74.8	3.15	0	0	0	0	BIOL26	Q43	BIOL26_Q43	BIOL26_Q43_1	Instr42	Biology	Lower	Yes	8.42	2.89	19.47	15.79	16.84	5.53	0.79	5.26	10.52	11.32
277826205	79.2	2.7	1	1	1	1	BIOL26	Q43	BIOL26_Q43	BIOL26_Q43_1	Instr42	Biology	Lower	Yes	8.42	2.89	19.47	15.79	16.84	5.53	0.79	5.26	10.52	11.32
994485765	59.6	2.36	0	1	1	1	BIOL26	Q43	BIOL26_Q43	BIOL26_Q43_1	Instr42	Biology	Lower	Yes	8.42	2.89	19.47	15.79	16.84	5.53	0.79	5.26	10.52	11.32
104516459	92.8	3.74	1	1	1	1	BIOL26	Q43	BIOL26_Q43	BIOL26_Q43_1	Instr42	Biology	Lower	Yes	8.42	2.89	19.47	15.79	16.84	5.53	0.79	5.26	10.52	11.32
618410221	67.2	3.17	0	1	1	1	BIOL26	Q43	BIOL26_Q43	BIOL26_Q43_1	Instr42	Biology	Lower	Yes	8.42	2.89	19.47	15.79	16.84	5.53	0.79	5.26	10.52	11.32
930310104	80.2	3.27	1	0	0	1	BIOL26	Q43	BIOL26_Q43	BIOL26_Q43_1	Instr42	Biology	Lower	Yes	8.42	2.89	19.47	15.79	16.84	5.53	0.79	5.26	10.52	11.32
947870945	66.8	2.31	0	1	1	1	BIOL26	Q43	BIOL26_Q43	BIOL26_Q43_1	Instr42	Biology	Lower	Yes	8.42	2.89	19.47	15.79	16.84	5.53	0.79	5.26	10.52	11.32
229802820	92.6	3.46	0	0	0	0	BIOL26	Q43	BIOL26_Q43	BIOL26_Q43_1	Instr42	Biology	Lower	Yes	8.42	2.89	19.47	15.79	16.84	5.53	0.79	5.26	10.52	11.32
204955064	72.8	3.5	0	0	0	0	BIOL26	Q43	BIOL26_Q43	BIOL26_Q43_1	Instr42	Biology	Lower	Yes	8.42	2.89	19.47	15.79	16.84	5.53	0.79	5.26	10.52	11.32
971645342	79.6	3.6	0	0	0	0	BIOL26	Q43	BIOL26_Q43	BIOL26_Q43_1	Instr42	Biology	Lower	Yes	8.42	2.89	19.47	15.79	16.84	5.53	0.79	5.26	10.52	11.32
232021670	79.4	3.6	0	1	0	1	BIOL26	Q43	BIOL26_Q43	BIOL26_Q43_1	Instr42	Biology	Lower	Yes	8.42	2.89	19.47	15.79	16.84	5.53	0.79	5.26	10.52	11.32
397207862	79.6	3.56	0	0	0	0	BIOL26	Q43	BIOL26_Q43	BIOL26_Q43_1	Instr42	Biology	Lower	Yes	8.42	2.89	19.47	15.79	16.84	5.53	0.79	5.26	10.52	11.32
973192647	79.6	3.43	0	0	0	0	BIOL26	Q43	BIOL26_Q43	BIOL26_Q43_1	Instr42	Biology	Lower	Yes	8.42	2.89	19.47	15.79	16.84	5.53	0.79	5.26	10.52	11.32
702585752	82.4	3.41	0	0	0	0	BIOL26	Q43	BIOL26_Q43	BIOL26_Q43_1	Instr42	Biology	Lower	Yes	8.42	2.89	19.47	15.79	16.84	5.53	0.79	5.26	10.52	11.32
409829284	73.2	3.72	0	0	0	0	BIOL26	Q43	BIOL26_Q43	BIOL26_Q43_1	Instr42	Biology	Lower	Yes	8.42	2.89	19.47	15.79	16.84	5.53	0.79	5.26	10.52	11.32
726629293	74.4	3.47	0	0	0	1	BIOL26	Q43	BIOL26_Q43	BIOL26_Q43_1	Instr42	Biology	Lower	Yes	8.42	2.89	19.47	15.79	16.84	5.53	0.79	5.26	10.52	11.32
865613856	94	3.77	0	0	0	0	BIOL26	Q43	BIOL26_Q43	BIOL26_Q43_1	Instr42	Biology	Lower	Yes	8.42	2.89	19.47	15.79	16.84	5.53	0.79	5.26	10.52	11.32
238435446	60.8	2.41	0	0	0	0	BIOL26	Q43	BIOL26_Q43	BIOL26_Q43_1	Instr42	Biology	Lower	Yes	8.42	2.89	19.47	15.79	16.84	5.53	0.79	5.26	10.52	11.32
528840406	94.2	3.99	0	0	0	0	BIOL26	Q43	BIOL26_Q43	BIOL26_Q43_1	Instr42	Biology	Lower	Yes	8.42	2.89	19.47	15.79	16.84	5.53	0.79	5.26	10.52	11.32
288072310	92	3.64	1	0	0	0	BIOL26	Q43	BIOL26_Q43	BIOL26_Q43_1	Instr42	Biology	Lower	Yes	8.42	2.89	19.47	15.79	16.84	5.53	0.79	5.26	10.52	11.32
938314218	88.8	3.61	0	0	0	0	BIOL26	Q43	BIOL26_Q43	BIOL26_Q43_1	Instr42	Biology	Lower	Yes	8.42	2.89	19.47	15.79	16.84	5.53	0.79	5.26	10.52	11.32
586110029	83.2	3.28	0	0	0	0	BIOL26	Q43	BIOL26_Q43	BIOL26_Q43_1	Instr42	Biology	Lower	Yes	8.42	2.89	19.47	15.79	16.84	5.53	0.79	5.26	10.52	11.32
946352203	82.8	3.49	0	0	0	0	BIOL26	Q43	BIOL26_Q43	BIOL26_Q43_1	Instr42	Biology	Lower	Yes	8.42	2.89	19.47	15.79	16.84	5.53	0.79	5.26	10.52	11.32
184972024	60	2.5	0	0	0	1	BIOL26	Q43	BIOL26_Q43	BIOL26_Q43_1	Instr42	Biology	Lower	Yes	8.42	2.89	19.47	15.79	16.84	5.53	0.79	5.26	10.52	11.32
621526362	89.2	4	1	0	0	1	BIOL26	Q43	BIOL26_Q43	BIOL26_Q43_1	Instr42	Biology	Lower	Yes	8.42	2.89	19.47	15.79	16.84	5.53	0.79	5.26	10.52	11.32
264098197	44	2.22	0	1	0	1	BIOL26	Q43	BIOL26_Q43	BIOL26_Q43_1	Instr42	Biology	Lower	Yes	8.42	2.89	19.47	15.79	16.84	5.53	0.79	5.26	10.52	11.32
877803214	75.6	2.82	1	1	0	0	BIOL26	Q43	BIOL26_Q43	BIOL26_Q43_1	Instr42	Biology	Lower	Yes	8.42	2.89	19.47	15.79	16.84	5.53	0.79	5.26	10.52	11.32
373045853	63.2	2.4	0	1	0	1	BIOL26	Q43	BIOL26_Q43	BIOL26_Q43_1	Instr42	Biology	Lower	Yes	8.42	2.89	19.47	15.79	16.84	5.53	0.79	5.26	10.52	11.32
589036969	76.6	2.15	0	0	0	0	BIOL26	Q43	BIOL26_Q43	BIOL26_Q43_1	Instr42	Biology	Lower	Yes	8.42	2.89	19.47	15.79	16.84	5.53	0.79	5.26	10.52	11.32
290541987	81.6	3.3	0	0	0	0	BIOL26	Q43	BIOL26_Q43	BIOL26_Q43_1	Instr42	Biology	Lower	Yes	8.42	2.89	19.47	15.79	16.84	5.53	0.79	5.26	10.52	11.32
556021908	70.8	3.75	0	0	0	0	BIOL26	Q43	BIOL26_Q43	BIOL26_Q43_1	Instr42	Biology	Lower	Yes	8.42	2.89	19.47	15.79	16.84	5.53	0.79	5.26	10.52	11.32
455354784	90.8	3.95	0	0	0	0	BIOL26	Q43	BIOL26_Q43	BIOL26_Q43_1	Instr42	Biology	Lower	Yes	8.42	2.89	19.47	15.79	16.84	5.53	0.79	5.26	10.52	11.32
196033197	61.2	3.41	0	0	0	0	BIOL26	Q43	BIOL26_Q43	BIOL26_Q43_1	Instr42	Biology	Lower	Yes	8.42	2.89	19.47	15.79	16.84	5.53	0.79	5.26	10.52	11.32
382246562	92.6	3.14	1	0	0	0	BIOL26	Q43	BIOL26_Q43	BIOL26_Q43_1	Instr42	Biology	Lower	Yes	8.42	2.89	19.47	15.79	16.84	5.53	0.79	5.26	10.52	11.32
840873301	70	3.1	1	1	1	1	BIOL26	Q43	BIOL26_Q43	BIOL26_Q43_1	Instr42	Biology	Lower	Yes	8.42	2.89	19.47	15.79	16.84	5.53	0.79	5.26	10.52	11.32
694454287	66.8	2.79	1	0	0	0	BIOL26	Q43	BIOL26_Q43	BIOL26_Q43_1	Instr42	Biology	Lower	Yes	8.42	2.89	19.47	15.79	16.84	5.53	0.79	5.26	10.52	11.32
871590448	76.4	3.66	0	0	0	1	BIOL26	Q43	BIOL26_Q43	BIOL26_Q43_1	Instr42	Biology	Lower	Yes	8.42	2.89	19.47	15.79	16.84	5.53	0.79	5.26	10.52	11.32
548964971	80.8	3.7	0	0	0	0	BIOL26	Q43	BIOL26_Q43	BIOL26_Q43_1	Instr42	Biology	Lower	Yes	8.42	2.89	19.47	15.79	16.84	5.53	0.79	5.26	10.52	11.32
564557382	64.4	3.9	0	0	0	0	BIOL26	Q43	BIOL26_Q43	BIOL26_Q43_1	Instr42	Biology	Lower	Yes	8.42	2.89	19.47	15.79	16.84	5.53	0.79	5.26	10.52	11.32
272117555	81	3.35	0	1	0	1	BIOL26	Q43	BIOL26_Q43	BIOL26_Q43_1	Instr42	Biology	Lower	Yes	8.42	2.89	19.47	15.79	16.84	5.53	0.79	5.26	10.52	11.32
379093684	77.2	3.42	0	0	0	0	BIOL26	Q43	BIOL26_Q43	BIOL26_Q43_1	Instr42	Biology	Lower	Yes	8.42	2.89	19.47	15.79	16.84	5.53	0.79	5.26	10.52	11.32
831675267	71.6	3.38	0	0	0	0	BIOL26	Q43	BIOL26_Q43	BIOL26_Q43_1	Instr42	Biology	Lower	Yes	8.42	2.89	19.47	15.79	16.84	5.53	0.79	5.26	10.52	11.32
835760984	91.6	3.73	0	0	0	0	BIOL26	Q43	BIOL26_Q43	BIOL26_Q43_1	Instr42	Biology	Lower	Yes	8.42	2.89	19.47	15.79	16.84	5.53	0.79	5.26	10.52	11.32
478134530	86	3.15	0	0	0	0	BIOL26	Q43	BIOL26_Q43	BIOL26_Q43_1	Instr42	Biology	Lower	Yes	8.42	2.89	19.47	15.79	16.84	5.53	0.79	5.26	10.52	11.32
718760539	77.8	3.55	0	0	0	1	BIOL26	Q43	BIOL26_Q43	BIOL26_Q43_1	Instr42	Biology	Lower	Yes	8.42	2.89	19.47	15.79	16.84	5.53	0.79	5.26	10.52	11.32
840520454	53.2	3.15	1	1	1	1	BIOL26	Q43	BIOL26_Q43	BIOL26_Q43_1	Instr42	Biology	Lower	Yes	8.42	2.89	19.47	15.79	16.84	5.53	0.79	5.26	10.52	11.32
277690780	68	3.43	0	0	0	0	BIOL26	Q43	BIOL26_Q43	BIOL26_Q43_1	Instr42	Biology	Lower	Yes	8.42	2.89	19.47	15.79	16.84	5.53	0.79	5.26	10.52	11.32
927393926	82.8	3.54	1	1	1	1	BIOL26	Q43	BIOL26_Q43	BIOL26_Q43_1	Instr42	Biology	Lower	Yes	8.42	2.89	19.47	15.79	16.84	5.53	0.79	5.26	10.52	11.32
548358038	75.2	3	0	0	0	0	BIOL26	Q43	BIOL26_Q43	BIOL26_Q43_1	Instr42	Biology	Lower	Yes	8.42	2.89	19.47	15.79	16.84	5.53	0.79	5.26	10.52	11.32
321165690	61.6	2.2	1	0	0	1	BIOL26	Q43	BIOL26_Q43	BIOL26_Q43_1	Instr42	Biology	Lower	Yes	8.42	2.89	19.47	15.79	16.84	5.53	0.79	5.26	10.52	11.32
255049721	62.8	3.73	0	0	0	0	BIOL26	Q43	BIOL26_Q43	BIOL26_Q43_1	Instr42	Biology	Lower	Yes	8.42	2.89	19.47	15.79	16.84	5.53	0.79	5.26	10.52	11.32
317617149	94.8	4	0	1	1	0	BIOL26	Q43	BIOL26_Q43	BIOL26_Q43_1	Instr42	Biology	Lower	Yes	8.42	2.89	19.47	15.79	16.84	5.53	0.79	5.26	10.52	11.32
850284336	89.8	3.09	1	0	0	0	BIOL26	Q43	BIOL26_Q43	BIOL26_Q43_1	Instr42	Biology	Lower	Yes	8.42	2.89	19.47	15.79	16.84	5.53	0.79	5.26	10.52	11.32
152493920	81.6	3.54	1	0	0	1	BIOL26	Q43	BIOL26_Q43	BIOL26_Q43_1	Instr42	Biology	Lower	Yes	8.42	2.89	19.47	15.79	16.84	5.53	0.79	5.26	10.52	11.32
959298288	85.2	3.67	1	0	0	0	BIOL26	Q43	BIOL26_Q43	BIOL26_Q43_1	Instr42	Biology	Lower	Yes	8.42	2.89	19.47	15.79	16.84	5.53	0.79	5.26	10.52	11.32
558351181	76.8	3.54	0	0	0	1	BIOL26	Q43	BIOL26_Q43	BIOL26_Q43_1	Instr42	Biology	Lower	Yes	8.42	2.89	19.47	15.79	16.84	5.53	0.79	5.26	10.52	11.32
743214095	79.2	2.95	0	0	0	0	BIOL26	Q43	BIOL26_Q43	BIOL26_Q43_1	Instr42	Biology	Lower	Yes	8.42	2.89	19.47	15.79	16.84	5.53	0.79	5.26	10.52	11.32
713454265	84	3.85	0	0	0	0	BIOL26	Q43	BIOL26_Q43	BIOL26_Q43_1	Instr42	Biology	Lower	Yes	8.42	2.89	19.47	15.79	16.84	5.53	0.79	5.26	10.52	11.32
999941458	67.6	2.7	0	1	1	1	BIOL26	Q43	BIOL26_Q43	BIOL26_Q43_1	Instr42	Biology	Lower	Yes	8.42	2.89	19.47	15.79	16.84	5.53	0.79	5.26	10.52	11.32
950130102	84	3.67	0	0	0	0	BIOL26	Q43	BIOL26_Q43	BIOL26_Q43_1	Instr42	Biology	Lower	Yes	8.42	2.89	19.47	15.79	16.84	5.53	0.79	5.26	10.52	11.32
147834508	88	3.34	0	0	0	0	BIOL26	Q43	BIOL26_Q43	BIOL26_Q43_1	Instr42	Biology	Lower	Yes	8.42	2.89	19.47	15.79	16.84	5.53	0.79	5.26	10.52	11.32
791612884	67.2	3.17	0	0	0	1	BIOL26	Q43	BIOL26_Q43	BIOL26_Q43_1	Instr42	Biology	Lower	Yes	8.42	2.89	19.47	15.79	16.84	5.53	0.79	5.26	10.52	11.32
412423300	86	3.66	0	0	0	1	BIOL26	Q43	BIOL26_Q43	BIOL26_Q43_1	Instr42	Biology	Lower	Yes	8.42	2.89	19.47	15.79	16.84	5.53	0.79	5.26	10.52	11.32
963297619	87.2	3.55	0	0	0	0	BIOL26	Q43	BIOL26_Q43	BIOL26_Q43_1	Instr42	Biology	Lower	Yes	8.42	2.89	19.47	15.79	16.84	5.53	0.79	5.26	10.52	11.32
578397868	73	3.52	0	0	0	0	BIOL26	Q43	BIOL26_Q43	BIOL26_Q43_1	Instr42	Biology	Lower	Yes	8.42	2.89	19.47	15.79	16.84	5.53	0.79	5.26	10.52	11.32
901020883	76.6	3.92	0	1	0	1	BIOL26	Q43	BIOL26_Q43	BIOL26_Q43_1	Instr42	Biology	Lower	Yes	8.42	2.89	19.47	15.79	16.84	5.53	0.79	5.26	10.52	11.32
401929444	86.8	3.32	0	0	0	0	BIOL26	Q43	BIOL26_Q43	BIOL26_Q43_1	Instr42	Biology	Lower	Yes	8.42	2.89	19.47	15.79	16.84	5.53	0.79	5.26	10.52	11.32
104750237	85	3.37	0	0	0	1	BIOL26	Q43	BIOL26_Q43	BIOL26_Q43_1	Instr42	Biology	Lower	Yes	8.42	2.89	19.47	15.79	16.84	5.53	0.79	5.26	10.52	11.32
615279475	73.2	3.42	0	0	0	0	BIOL26	Q43	BIOL26_Q43	BIOL26_Q43_1	Instr42	Biology	Lower	Yes	8.42	2.89	19.47	15.79	16.84	5.53	0.79	5.26	10.52	11.32
307582965	76	3.23	0	0	0	0	BIOL26	Q43	BIOL26_Q43	BIOL26_Q43_1	Instr42	Biology	Lower	Yes	8.42	2.89	19.47	15.79	16.84	5.53	0.79	5.26	10.52	11.32
362471780	88.8	3.63	0	0	0	1	BIOL26	Q43	BIOL26_Q43	BIOL26_Q43_1	Instr42	Biology	Lower	Yes	8.42	2.89	19.47	15.79	16.84	5.53	0.79	5.26	10.52	11.32
376960437	83.6	3.53	1	0	0	1	BIOL26	Q43	BIOL26_Q43	BIOL26_Q43_1	Instr42	Biology	Lower	Yes	8.42	2.89	19.47	15.79	16.84	5.53	0.79	5.26	10.52	11.32
704002572	54.8	1.6	0	1	0	1	BIOL26	Q43	BIOL26_Q43	BIOL26_Q43_1	Instr42	Biology	Lower	Yes	8.42	2.89	19.47	15.79	16.84	5.53	0.79	5.26	10.52	11.32
702358998	76.8	3.34	0	1	0	0	BIOL26	Q43	BIOL26_Q43	BIOL26_Q43_1	Instr42	Biology	Lower	Yes	8.42	2.89	19.47	15.79	16.84	5.53	0.79	5.26	10.52	11.32
184021493	77.6	3.63	0	0	0	0	BIOL26	Q43	BIOL26_Q43	BIOL26_Q43_1	Instr42	Biology	Lower	Yes	8.42	2.89	19.47	15.79	16.84	5.53	0.79	5.26	10.52	11.32
893077181	68.8	3.3	0	0	0	1	BIOL26	Q43	BIOL26_Q43	BIOL26_Q43_1	Instr42	Biology	Lower	Yes	8.42	2.89	19.47	15.79	16.84	5.53	0.79	5.26	10.52	11.32
737645382	71.6	3.12	0	0	0	0	BIOL26	Q43	BIOL26_Q43	BIOL26_Q43_1	Instr42	Biology	Lower	Yes	8.42	2.89	19.47	15.79	16.84	5.53	0.79	5.26	10.52	11.32
316377653	80.8	3.58	0	1	1	1	BIOL26	Q43	BIOL26_Q43	BIOL26_Q43_1	Instr42	Biology	Lower	Yes	8.42	2.89	19.47	15.79	16.84	5.53	0.79	5.26	10.52	11.32
542856982	80	3.28	0	0	0	0	BIOL26	Q43	BIOL26_Q43	BIOL26_Q43_1	Instr42	Biology	Lower	Yes	8.42	2.89	19.47	15.79	16.84	5.53	0.79	5.26	10.52	11.32
465408662	71.6	2.65	1	0	0	0	BIOL26	Q43	BIOL26_Q43	BIOL26_Q43_1	Instr42	Biology	Lower	Yes	8.42	2.89	19.47	15.79	16.84	5.53	0.79	5.26	10.52	11.32
779904768	76.2	2.63	0	1	0	1	BIOL26	Q43	BIOL26_Q43	BIOL26_Q43_1	Instr42	Biology	Lower	Yes	8.42	2.89	19.47	15.79	16.84	5.53	0.79	5.26	10.52	11.32
446775377	80	3.14	0	1	0	1	BIOL26	Q43	BIOL26_Q43	BIOL26_Q43_1	Instr42	Biology	Lower	Yes	8.42	2.89	19.47	15.79	16.84	5.53	0.79	5.26	10.52	11.32
307397589	74.8	3.32	1	0	0	0	BIOL26	Q43	BIOL26_Q43	BIOL26_Q43_1	Instr42	Biology	Lower	Yes	8.42	2.89	19.47	15.79	16.84	5.53	0.79	5.26	10.52	11.32
676534431	60.8	2.16	0	0	0	1	BIOL26	Q43	BIOL26_Q43	BIOL26_Q43_1	Instr42	Biology	Lower	Yes	8.42	2.89	19.47	15.79	16.84	5.53	0.79	5.26	10.52	11.32
761259460	82.4	3.55	1	0	0	0	BIOL26	Q43	BIOL26_Q43	BIOL26_Q43_1	Instr42	Biology	Lower	Yes	8.42	2.89	19.47	15.79	16.84	5.53	0.79	5.26	10.52	11.32
933579943	90.8	3.91	1	0	0	1	BIOL26	Q43	BIOL26_Q43	BIOL26_Q43_1	Instr42	Biology	Lower	Yes	8.42	2.89	19.47	15.79	16.84	5.53	0.79	5.26	10.52	11.32
397014028	87.6	3.31	1	0	0	0	BIOL26	Q43	BIOL26_Q43	BIOL26_Q43_1	Instr42	Biology	Lower	Yes	8.42	2.89	19.47	15.79	16.84	5.53	0.79	5.26	10.52	11.32
638056982	82.8	4	0	1	1	0	BIOL26	Q43	BIOL26_Q43	BIOL26_Q43_1	Instr42	Biology	Lower	Yes	8.42	2.89	19.47	15.79	16.84	5.53	0.79	5.26	10.52	11.32
667866370	86.4	3.69	0	0	0	1	BIOL26	Q43	BIOL26_Q43	BIOL26_Q43_1	Instr42	Biology	Lower	Yes	8.42	2.89	19.47	15.79	16.84	5.53	0.79	5.26	10.52	11.32
140015185	89.2	3.56	0	0	0	0	BIOL26	Q43	BIOL26_Q43	BIOL26_Q43_1	Instr42	Biology	Lower	Yes	8.42	2.89	19.47	15.79	16.84	5.53	0.79	5.26	10.52	11.32
871744212	91.6	3.57	1	1	0	1	BIOL26	Q43	BIOL26_Q43	BIOL26_Q43_1	Instr42	Biology	Lower	Yes	8.42	2.89	19.47	15.79	16.84	5.53	0.79	5.26	10.52	11.32
382194869	72.4	3.4	1	0	0	1	BIOL26	Q43	BIOL26_Q43	BIOL26_Q43_1	Instr42	Biology	Lower	Yes	8.42	2.89	19.47	15.79	16.84	5.53	0.79	5.26	10.52	11.32
909478536	88	3.81	0	0	0	0	BIOL26	Q43	BIOL26_Q43	BIOL26_Q43_1	Instr42	Biology	Lower	Yes	8.42	2.89	19.47	15.79	16.84	5.53	0.79	5.26	10.52	11.32
860797967	60.8	3.11	1	1	0	1	BIOL26	Q43	BIOL26_Q43	BIOL26_Q43_1	Instr42	Biology	Lower	Yes	8.42	2.89	19.47	15.79	16.84	5.53	0.79	5.26	10.52	11.32
715515457	66.4	3.1	0	0	0	0	BIOL26	Q43	BIOL26_Q43	BIOL26_Q43_1	Instr42	Biology	Lower	Yes	8.42	2.89	19.47	15.79	16.84	5.53	0.79	5.26	10.52	11.32
620292538	80.6	3.57	0	1	1	0	BIOL26	Q43	BIOL26_Q43	BIOL26_Q43_1	Instr42	Biology	Lower	Yes	8.42	2.89	19.47	15.79	16.84	5.53	0.79	5.26	10.52	11.32
990531664	69.6	3.24	0	1	0	1	BIOL26	Q43	BIOL26_Q43	BIOL26_Q43_1	Instr42	Biology	Lower	Yes	8.42	2.89	19.47	15.79	16.84	5.53	0.79	5.26	10.52	11.32
626855028	77.2	3.64	0	0	0	0	BIOL26	Q43	BIOL26_Q43	BIOL26_Q43_1	Instr42	Biology	Lower	Yes	8.42	2.89	19.47	15.79	16.84	5.53	0.79	5.26	10.52	11.32
717937361	78.4	3.66	0	0	0	0	BIOL26	Q43	BIOL26_Q43	BIOL26_Q43_1	Instr42	Biology	Lower	Yes	8.42	2.89	19.47	15.79	16.84	5.53	0.79	5.26	10.52	11.32
178143324	82	3.5	1	1	0	1	BIOL26	Q43	BIOL26_Q43	BIOL26_Q43_1	Instr42	Biology	Lower	Yes	8.42	2.89	19.47	15.79	16.84	5.53	0.79	5.26	10.52	11.32
590039664	75.2	3.53	0	0	0	0	BIOL26	Q43	BIOL26_Q43	BIOL26_Q43_1	Instr42	Biology	Lower	Yes	8.42	2.89	19.47	15.79	16.84	5.53	0.79	5.26	10.52	11.32
442987261	70.8	2.8	0	1	1	1	BIOL26	Q43	BIOL26_Q43	BIOL26_Q43_1	Instr42	Biology	Lower	Yes	8.42	2.89	19.47	15.79	16.84	5.53	0.79	5.26	10.52	11.32
897003007	67.2	3.5	1	0	0	0	BIOL26	Q43	BIOL26_Q43	BIOL26_Q43_1	Instr42	Biology	Lower	Yes	8.42	2.89	19.47	15.79	16.84	5.53	0.79	5.26	10.52	11.32
472042702	53.8	3.25	1	1	1	1	BIOL26	Q43	BIOL26_Q43	BIOL26_Q43_1	Instr42	Biology	Lower	Yes	8.42	2.89	19.47	15.79	16.84	5.53	0.79	5.26	10.52	11.32
488860167	76	3.48	0	0	0	0	BIOL26	Q43	BIOL26_Q43	BIOL26_Q43_1	Instr42	Biology	Lower	Yes	8.42	2.89	19.47	15.79	16.84	5.53	0.79	5.26	10.52	11.32
215111078	75.2	3.18	0	0	0	1	BIOL26	Q43	BIOL26_Q43	BIOL26_Q43_1	Instr42	Biology	Lower	Yes	8.42	2.89	19.47	15.79	16.84	5.53	0.79	5.26	10.52	11.32
238566155	75.2	3.43	1	0	0	0	BIOL26	Q43	BIOL26_Q43	BIOL26_Q43_1	Instr42	Biology	Lower	Yes	8.42	2.89	19.47	15.79	16.84	5.53	0.79	5.26	10.52	11.32
121439255	58.4	3.53	0	0	0	0	BIOL26	Q43	BIOL26_Q43	BIOL26_Q43_1	Instr42	Biology	Lower	Yes	8.42	2.89	19.47	15.79	16.84	5.53	0.79	5.26	10.52	11.32
500130940	58.8	1.7	0	1	1	1	BIOL26	Q43	BIOL26_Q43	BIOL26_Q43_1	Instr42	Biology	Lower	Yes	8.42	2.89	19.47	15.79	16.84	5.53	0.79	5.26	10.52	11.32
852055937	74.6	2.85	0	1	1	1	BIOL26	Q43	BIOL26_Q43	BIOL26_Q43_1	Instr42	Biology	Lower	Yes	8.42	2.89	19.47	15.79	16.84	5.53	0.79	5.26	10.52	11.32
309920534	67.4	3.06	0	0	0	0	BIOL26	Q43	BIOL26_Q43	BIOL26_Q43_1	Instr42	Biology	Lower	Yes	8.42	2.89	19.47	15.79	16.84	5.53	0.79	5.26	10.52	11.32
636348627	68.8	3.11	0	0	0	0	BIOL26	Q43	BIOL26_Q43	BIOL26_Q43_1	Instr42	Biology	Lower	Yes	8.42	2.89	19.47	15.79	16.84	5.53	0.79	5.26	10.52	11.32
863562082	90	3.72	0	0	0	0	BIOL26	Q43	BIOL26_Q43	BIOL26_Q43_1	Instr42	Biology	Lower	Yes	8.42	2.89	19.47	15.79	16.84	5.53	0.79	5.26	10.52	11.32
548920637	61.6	2.08	0	1	0	1	BIOL26	Q43	BIOL26_Q43	BIOL26_Q43_1	Instr42	Biology	Lower	Yes	8.42	2.89	19.47	15.79	16.84	5.53	0.79	5.26	10.52	11.32
186170453	77.63	3.15	1	1	0	1	BIOL26	Q43	BIOL26_Q43	BIOL26_Q43_1	Instr42	Biology	Lower	Yes	8.42	2.89	19.47	15.79	16.84	5.53	0.79	5.26	10.52	11.32
342226543	76.2	2.48	1	1	0	1	BIOL26	Q43	BIOL26_Q43	BIOL26_Q43_1	Instr42	Biology	Lower	Yes	8.42	2.89	19.47	15.79	16.84	5.53	0.79	5.26	10.52	11.32
203805986	74.2	3.22	1	0	0	1	BIOL26	Q43	BIOL26_Q43	BIOL26_Q43_1	Instr42	Biology	Lower	Yes	8.42	2.89	19.47	15.79	16.84	5.53	0.79	5.26	10.52	11.32
824589035	50.4	2.77	0	0	0	1	BIOL26	Q43	BIOL26_Q43	BIOL26_Q43_1	Instr42	Biology	Lower	Yes	8.42	2.89	19.47	15.79	16.84	5.53	0.79	5.26	10.52	11.32
202101747	81.2	3.97	0	1	0	0	BIOL26	Q43	BIOL26_Q43	BIOL26_Q43_1	Instr42	Biology	Lower	Yes	8.42	2.89	19.47	15.79	16.84	5.53	0.79	5.26	10.52	11.32
928239172	71.6	3.08	0	0	0	1	BIOL26	Q43	BIOL26_Q43	BIOL26_Q43_1	Instr42	Biology	Lower	Yes	8.42	2.89	19.47	15.79	16.84	5.53	0.79	5.26	10.52	11.32
289713520	81.2	2.71	0	0	0	0	BIOL26	Q43	BIOL26_Q43	BIOL26_Q43_1	Instr42	Biology	Lower	Yes	8.42	2.89	19.47	15.79	16.84	5.53	0.79	5.26	10.52	11.32
877640744	75	3.22	0	0	0	1	BIOL26	Q43	BIOL26_Q43	BIOL26_Q43_1	Instr42	Biology	Lower	Yes	8.42	2.89	19.47	15.79	16.84	5.53	0.79	5.26	10.52	11.32
206914849	53.6	3.45	0	1	0	1	BIOL26	Q43	BIOL26_Q43	BIOL26_Q43_1	Instr42	Biology	Lower	Yes	8.42	2.89	19.47	15.79	16.84	5.53	0.79	5.26	10.52	11.32
653015611	58.8	3.49	1	1	0	1	BIOL26	Q43	BIOL26_Q43	BIOL26_Q43_1	Instr42	Biology	Lower	Yes	8.42	2.89	19.47	15.79	16.84	5.53	0.79	5.26	10.52	11.32
439724801	83.2	3.8	0	0	0	0	BIOL26	Q43	BIOL26_Q43	BIOL26_Q43_1	Instr42	Biology	Lower	Yes	8.42	2.89	19.47	15.79	16.84	5.53	0.79	5.26	10.52	11.32
969149677	65.8	3.12	0	1	1	1	BIOL26	Q43	BIOL26_Q43	BIOL26_Q43_1	Instr42	Biology	Lower	Yes	8.42	2.89	19.47	15.79	16.84	5.53	0.79	5.26	10.52	11.32
589676190	74.6	3.23	0	0	0	1	BIOL26	Q43	BIOL26_Q43	BIOL26_Q43_1	Instr42	Biology	Lower	Yes	8.42	2.89	19.47	15.79	16.84	5.53	0.79	5.26	10.52	11.32
578794491	94	3.1	1	0	0	1	BIOL26	Q43	BIOL26_Q43	BIOL26_Q43_1	Instr42	Biology	Lower	Yes	8.42	2.89	19.47	15.79	16.84	5.53	0.79	5.26	10.52	11.32
343383883	76.4	3.8	0	0	0	0	BIOL26	Q43	BIOL26_Q43	BIOL26_Q43_1	Instr42	Biology	Lower	Yes	8.42	2.89	19.47	15.79	16.84	5.53	0.79	5.26	10.52	11.32
657046618	79.4	3.38	1	0	0	0	BIOL26	Q43	BIOL26_Q43	BIOL26_Q43_1	Instr42	Biology	Lower	Yes	8.42	2.89	19.47	15.79	16.84	5.53	0.79	5.26	10.52	11.32
499340467	91.6	4	0	0	0	0	BIOL26	Q43	BIOL26_Q43	BIOL26_Q43_1	Instr42	Biology	Lower	Yes	8.42	2.89	19.47	15.79	16.84	5.53	0.79	5.26	10.52	11.32
602684964	78.4	2.6	0	0	0	0	BIOL26	Q43	BIOL26_Q43	BIOL26_Q43_1	Instr42	Biology	Lower	Yes	8.42	2.89	19.47	15.79	16.84	5.53	0.79	5.26	10.52	11.32
461773241	71.2	3.23	1	0	0	0	BIOL26	Q43	BIOL26_Q43	BIOL26_Q43_1	Instr42	Biology	Lower	Yes	8.42	2.89	19.47	15.79	16.84	5.53	0.79	5.26	10.52	11.32
946317612	76	3.41	0	0	0	0	BIOL26	Q43	BIOL26_Q43	BIOL26_Q43_1	Instr42	Biology	Lower	Yes	8.42	2.89	19.47	15.79	16.84	5.53	0.79	5.26	10.52	11.32
580879697	82.6	3.7	1	1	1	0	BIOL26	Q43	BIOL26_Q43	BIOL26_Q43_1	Instr42	Biology	Lower	Yes	8.42	2.89	19.47	15.79	16.84	5.53	0.79	5.26	10.52	11.32
257263520	68.4	3.24	0	1	1	0	BIOL26	Q43	BIOL26_Q43	BIOL26_Q43_1	Instr42	Biology	Lower	Yes	8.42	2.89	19.47	15.79	16.84	5.53	0.79	5.26	10.52	11.32
986893962	96.8	3.86	0	0	0	0	BIOL26	Q43	BIOL26_Q43	BIOL26_Q43_1	Instr42	Biology	Lower	Yes	8.42	2.89	19.47	15.79	16.84	5.53	0.79	5.26	10.52	11.32
920837338	87.2	3.66	0	0	0	1	BIOL26	Q43	BIOL26_Q43	BIOL26_Q43_1	Instr42	Biology	Lower	Yes	8.42	2.89	19.47	15.79	16.84	5.53	0.79	5.26	10.52	11.32
716689309	86.8	3.36	1	1	0	0	BIOL26	Q43	BIOL26_Q43	BIOL26_Q43_1	Instr42	Biology	Lower	Yes	8.42	2.89	19.47	15.79	16.84	5.53	0.79	5.26	10.52	11.32
694871106	86.4	3.15	0	0	0	0	BIOL26	Q43	BIOL26_Q43	BIOL26_Q43_1	Instr42	Biology	Lower	Yes	8.42	2.89	19.47	15.79	16.84	5.53	0.79	5.26	10.52	11.32
555973406	89.2	3.53	0	1	1	0	BIOL26	Q43	BIOL26_Q43	BIOL26_Q43_1	Instr42	Biology	Lower	Yes	8.42	2.89	19.47	15.79	16.84	5.53	0.79	5.26	10.52	11.32
280194358	78.4	3.3	0	0	0	0	BIOL26	Q43	BIOL26_Q43	BIOL26_Q43_1	Instr42	Biology	Lower	Yes	8.42	2.89	19.47	15.79	16.84	5.53	0.79	5.26	10.52	11.32
527471564	72	3.34	0	1	0	0	BIOL26	Q43	BIOL26_Q43	BIOL26_Q43_1	Instr42	Biology	Lower	Yes	8.42	2.89	19.47	15.79	16.84	5.53	0.79	5.26	10.52	11.32
286898481	91.2	3.95	0	1	0	1	BIOL26	Q43	BIOL26_Q43	BIOL26_Q43_1	Instr42	Biology	Lower	Yes	8.42	2.89	19.47	15.79	16.84	5.53	0.79	5.26	10.52	11.32
258457356	74.4	3.7	0	0	0	0	BIOL26	Q43	BIOL26_Q43	BIOL26_Q43_1	Instr42	Biology	Lower	Yes	8.42	2.89	19.47	15.79	16.84	5.53	0.79	5.26	10.52	11.32
458336650	70.4	3.74	0	0	0	0	BIOL26	Q43	BIOL26_Q43	BIOL26_Q43_1	Instr42	Biology	Lower	Yes	8.42	2.89	19.47	15.79	16.84	5.53	0.79	5.26	10.52	11.32
811769132	82.8	3.3	0	0	0	0	BIOL26	Q43	BIOL26_Q43	BIOL26_Q43_1	Instr42	Biology	Lower	Yes	8.42	2.89	19.47	15.79	16.84	5.53	0.79	5.26	10.52	11.32
857363883	77.2	3.07	0	1	1	1	BIOL26	Q43	BIOL26_Q43	BIOL26_Q43_1	Instr42	Biology	Lower	Yes	8.42	2.89	19.47	15.79	16.84	5.53	0.79	5.26	10.52	11.32
991983511	71.6	2.84	0	0	0	0	BIOL26	Q43	BIOL26_Q43	BIOL26_Q43_1	Instr42	Biology	Lower	Yes	8.42	2.89	19.47	15.79	16.84	5.53	0.79	5.26	10.52	11.32
953129645	74.4	3.32	0	1	1	0	BIOL26	Q43	BIOL26_Q43	BIOL26_Q43_1	Instr42	Biology	Lower	Yes	8.42	2.89	19.47	15.79	16.84	5.53	0.79	5.26	10.52	11.32
493622920	74.8	2.77	0	1	0	1	BIOL26	Q43	BIOL26_Q43	BIOL26_Q43_1	Instr42	Biology	Lower	Yes	8.42	2.89	19.47	15.79	16.84	5.53	0.79	5.26	10.52	11.32
206939570	80.8	3.57	0	1	1	0	BIOL26	Q43	BIOL26_Q43	BIOL26_Q43_1	Instr42	Biology	Lower	Yes	8.42	2.89	19.47	15.79	16.84	5.53	0.79	5.26	10.52	11.32
151239493	88.4	3.83	1	0	0	0	BIOL26	Q43	BIOL26_Q43	BIOL26_Q43_1	Instr42	Biology	Lower	Yes	8.42	2.89	19.47	15.79	16.84	5.53	0.79	5.26	10.52	11.32
600295915	56.8	2.41	1	1	1	1	BIOL26	Q43	BIOL26_Q43	BIOL26_Q43_1	Instr42	Biology	Lower	Yes	8.42	2.89	19.47	15.79	16.84	5.53	0.79	5.26	10.52	11.32
951296447	94.4	3.11	1	1	1	1	BIOL26	Q43	BIOL26_Q43	BIOL26_Q43_1	Instr42	Biology	Lower	Yes	8.42	2.89	19.47	15.79	16.84	5.53	0.79	5.26	10.52	11.32
240197726	96.4	3.31	0	0	0	1	BIOL26	Q43	BIOL26_Q43	BIOL26_Q43_1	Instr42	Biology	Lower	Yes	8.42	2.89	19.47	15.79	16.84	5.53	0.79	5.26	10.52	11.32
866052925	77.8	3.39	0	0	0	0	BIOL26	Q43	BIOL26_Q43	BIOL26_Q43_1	Instr42	Biology	Lower	Yes	8.42	2.89	19.47	15.79	16.84	5.53	0.79	5.26	10.52	11.32
489148784	60.4	2.92	0	0	0	1	BIOL26	Q43	BIOL26_Q43	BIOL26_Q43_1	Instr42	Biology	Lower	Yes	8.42	2.89	19.47	15.79	16.84	5.53	0.79	5.26	10.52	11.32
686977428	83.2	3.5	0	0	0	0	BIOL26	Q43	BIOL26_Q43	BIOL26_Q43_1	Instr42	Biology	Lower	Yes	8.42	2.89	19.47	15.79	16.84	5.53	0.79	5.26	10.52	11.32
604799988	78.4	3.7	0	0	0	0	BIOL26	Q43	BIOL26_Q43	BIOL26_Q43_1	Instr42	Biology	Lower	Yes	8.42	2.89	19.47	15.79	16.84	5.53	0.79	5.26	10.52	11.32
780320337	96.6	3.98	0	0	0	0	BIOL26	Q43	BIOL26_Q43	BIOL26_Q43_1	Instr42	Biology	Lower	Yes	8.42	2.89	19.47	15.79	16.84	5.53	0.79	5.26	10.52	11.32
726038811	80.4	3.65	1	0	0	0	BIOL26	Q43	BIOL26_Q43	BIOL26_Q43_1	Instr42	Biology	Lower	Yes	8.42	2.89	19.47	15.79	16.84	5.53	0.79	5.26	10.52	11.32
729975172	87.2	3.1	1	0	0	1	BIOL26	Q43	BIOL26_Q43	BIOL26_Q43_1	Instr42	Biology	Lower	Yes	8.42	2.89	19.47	15.79	16.84	5.53	0.79	5.26	10.52	11.32
901892100	87.6	2.98	0	0	0	0	BIOL26	Q43	BIOL26_Q43	BIOL26_Q43_1	Instr42	Biology	Lower	Yes	8.42	2.89	19.47	15.79	16.84	5.53	0.79	5.26	10.52	11.32
671275340	76.4	2.66	0	0	0	0	BIOL26	Q43	BIOL26_Q43	BIOL26_Q43_1	Instr42	Biology	Lower	Yes	8.42	2.89	19.47	15.79	16.84	5.53	0.79	5.26	10.52	11.32
433619654	81.4	3.9	0	0	0	0	BIOL26	Q43	BIOL26_Q43	BIOL26_Q43_1	Instr42	Biology	Lower	Yes	8.42	2.89	19.47	15.79	16.84	5.53	0.79	5.26	10.52	11.32
511974961	74.8	3.1	0	0	0	0	BIOL26	Q43	BIOL26_Q43	BIOL26_Q43_1	Instr42	Biology	Lower	Yes	8.42	2.89	19.47	15.79	16.84	5.53	0.79	5.26	10.52	11.32
449674447	82.8	3.31	0	0	0	0	BIOL26	Q43	BIOL26_Q43	BIOL26_Q43_1	Instr42	Biology	Lower	Yes	8.42	2.89	19.47	15.79	16.84	5.53	0.79	5.26	10.52	11.32
976965927	58.4	3.36	0	0	0	0	BIOL26	Q43	BIOL26_Q43	BIOL26_Q43_1	Instr42	Biology	Lower	Yes	8.42	2.89	19.47	15.79	16.84	5.53	0.79	5.26	10.52	11.32
951042996	87.6	3.5	0	0	0	0	BIOL26	Q43	BIOL26_Q43	BIOL26_Q43_1	Instr42	Biology	Lower	Yes	8.42	2.89	19.47	15.79	16.84	5.53	0.79	5.26	10.52	11.32
835732716	92.8	3.73	0	0	0	0	BIOL26	Q43	BIOL26_Q43	BIOL26_Q43_1	Instr42	Biology	Lower	Yes	8.42	2.89	19.47	15.79	16.84	5.53	0.79	5.26	10.52	11.32
315971435	57.6	2.69	1	0	0	0	BIOL26	Q43	BIOL26_Q43	BIOL26_Q43_1	Instr42	Biology	Lower	Yes	8.42	2.89	19.47	15.79	16.84	5.53	0.79	5.26	10.52	11.32
356456222	66.8	2.65	0	0	0	0	BIOL26	Q43	BIOL26_Q43	BIOL26_Q43_1	Instr42	Biology	Lower	Yes	8.42	2.89	19.47	15.79	16.84	5.53	0.79	5.26	10.52	11.32
222879207	71.2	3.65	0	0	0	0	BIOL26	Q43	BIOL26_Q43	BIOL26_Q43_1	Instr42	Biology	Lower	Yes	8.42	2.89	19.47	15.79	16.84	5.53	0.79	5.26	10.52	11.32
439965368	80.8	3.63	0	0	0	0	BIOL26	Q43	BIOL26_Q43	BIOL26_Q43_1	Instr42	Biology	Lower	Yes	8.42	2.89	19.47	15.79	16.84	5.53	0.79	5.26	10.52	11.32
412851403	83.6	3.71	0	1	0	1	BIOL26	Q43	BIOL26_Q43	BIOL26_Q43_1	Instr42	Biology	Lower	Yes	8.42	2.89	19.47	15.79	16.84	5.53	0.79	5.26	10.52	11.32
754325545	78	3.42	0	0	0	0	BIOL26	Q43	BIOL26_Q43	BIOL26_Q43_1	Instr42	Biology	Lower	Yes	8.42	2.89	19.47	15.79	16.84	5.53	0.79	5.26	10.52	11.32
397925929	94	3.73	0	0	0	0	BIOL26	Q43	BIOL26_Q43	BIOL26_Q43_1	Instr42	Biology	Lower	Yes	8.42	2.89	19.47	15.79	16.84	5.53	0.79	5.26	10.52	11.32
698570296	83.8	2.53	0	1	0	1	BIOL26	Q43	BIOL26_Q43	BIOL26_Q43_1	Instr42	Biology	Lower	Yes	8.42	2.89	19.47	15.79	16.84	5.53	0.79	5.26	10.52	11.32
396325704	69.2	2.97	1	1	1	1	BIOL26	Q43	BIOL26_Q43	BIOL26_Q43_1	Instr42	Biology	Lower	Yes	8.42	2.89	19.47	15.79	16.84	5.53	0.79	5.26	10.52	11.32
956493693	72	1.7	1	0	0	1	BIOL26	Q43	BIOL26_Q43	BIOL26_Q43_1	Instr42	Biology	Lower	Yes	8.42	2.89	19.47	15.79	16.84	5.53	0.79	5.26	10.52	11.32
934890912	87.2	3.83	1	0	0	0	BIOL26	Q43	BIOL26_Q43	BIOL26_Q43_1	Instr42	Biology	Lower	Yes	8.42	2.89	19.47	15.79	16.84	5.53	0.79	5.26	10.52	11.32
392140403	77.8	3.48	0	0	0	1	BIOL26	Q43	BIOL26_Q43	BIOL26_Q43_1	Instr42	Biology	Lower	Yes	8.42	2.89	19.47	15.79	16.84	5.53	0.79	5.26	10.52	11.32
275159391	78.8	3.38	1	0	0	0	BIOL26	Q43	BIOL26_Q43	BIOL26_Q43_1	Instr42	Biology	Lower	Yes	8.42	2.89	19.47	15.79	16.84	5.53	0.79	5.26	10.52	11.32
213464041	73.2	2.66	0	1	1	1	BIOL26	Q43	BIOL26_Q43	BIOL26_Q43_1	Instr42	Biology	Lower	Yes	8.42	2.89	19.47	15.79	16.84	5.53	0.79	5.26	10.52	11.32
822735233	68	3.07	0	0	0	1	BIOL26	Q43	BIOL26_Q43	BIOL26_Q43_1	Instr42	Biology	Lower	Yes	8.42	2.89	19.47	15.79	16.84	5.53	0.79	5.26	10.52	11.32
982576839	69.6	2.18	0	0	0	1	BIOL26	Q43	BIOL26_Q43	BIOL26_Q43_1	Instr42	Biology	Lower	Yes	8.42	2.89	19.47	15.79	16.84	5.53	0.79	5.26	10.52	11.32
924914565	57	3.09	0	1	1	1	BIOL26	Q43	BIOL26_Q43	BIOL26_Q43_1	Instr42	Biology	Lower	Yes	8.42	2.89	19.47	15.79	16.84	5.53	0.79	5.26	10.52	11.32
694334246	78.8	3.13	0	0	0	0	BIOL26	Q43	BIOL26_Q43	BIOL26_Q43_1	Instr42	Biology	Lower	Yes	8.42	2.89	19.47	15.79	16.84	5.53	0.79	5.26	10.52	11.32
894024388	68	2.62	0	1	0	1	BIOL26	Q43	BIOL26_Q43	BIOL26_Q43_1	Instr42	Biology	Lower	Yes	8.42	2.89	19.47	15.79	16.84	5.53	0.79	5.26	10.52	11.32
553237314	83.2	3.35	0	0	0	0	BIOL26	Q43	BIOL26_Q43	BIOL26_Q43_1	Instr42	Biology	Lower	Yes	8.42	2.89	19.47	15.79	16.84	5.53	0.79	5.26	10.52	11.32
101833038	78.8	2.5	0	0	0	1	BIOL26	Q43	BIOL26_Q43	BIOL26_Q43_1	Instr42	Biology	Lower	Yes	8.42	2.89	19.47	15.79	16.84	5.53	0.79	5.26	10.52	11.32
370147388	92	3.94	0	0	0	0	BIOL26	Q43	BIOL26_Q43	BIOL26_Q43_1	Instr42	Biology	Lower	Yes	8.42	2.89	19.47	15.79	16.84	5.53	0.79	5.26	10.52	11.32
527761583	77.6	3.73	1	0	0	0	BIOL26	Q43	BIOL26_Q43	BIOL26_Q43_1	Instr42	Biology	Lower	Yes	8.42	2.89	19.47	15.79	16.84	5.53	0.79	5.26	10.52	11.32
803338267	87.6	3.73	0	0	0	0	BIOL26	Q43	BIOL26_Q43	BIOL26_Q43_1	Instr42	Biology	Lower	Yes	8.42	2.89	19.47	15.79	16.84	5.53	0.79	5.26	10.52	11.32
753566361	69	3.18	1	0	0	0	BIOL26	Q43	BIOL26_Q43	BIOL26_Q43_1	Instr42	Biology	Lower	Yes	8.42	2.89	19.47	15.79	16.84	5.53	0.79	5.26	10.52	11.32
956875941	63.6	3.12	1	0	0	0	BIOL26	Q43	BIOL26_Q43	BIOL26_Q43_1	Instr42	Biology	Lower	Yes	8.42	2.89	19.47	15.79	16.84	5.53	0.79	5.26	10.52	11.32
332514772	71	2.8	0	0	0	0	BIOL26	Q43	BIOL26_Q43	BIOL26_Q43_1	Instr42	Biology	Lower	Yes	8.42	2.89	19.47	15.79	16.84	5.53	0.79	5.26	10.52	11.32
978312556	75.6	1.68	1	0	0	1	BIOL26	Q43	BIOL26_Q43	BIOL26_Q43_1	Instr42	Biology	Lower	Yes	8.42	2.89	19.47	15.79	16.84	5.53	0.79	5.26	10.52	11.32
915636668	62.4	3.72	0	0	0	1	BIOL26	Q43	BIOL26_Q43	BIOL26_Q43_1	Instr42	Biology	Lower	Yes	8.42	2.89	19.47	15.79	16.84	5.53	0.79	5.26	10.52	11.32
701526149	94.4	3.56	1	0	0	0	BIOL26	Q43	BIOL26_Q43	BIOL26_Q43_1	Instr42	Biology	Lower	Yes	8.42	2.89	19.47	15.79	16.84	5.53	0.79	5.26	10.52	11.32
620605806	78	3.39	1	0	0	0	BIOL26	Q43	BIOL26_Q43	BIOL26_Q43_1	Instr42	Biology	Lower	Yes	8.42	2.89	19.47	15.79	16.84	5.53	0.79	5.26	10.52	11.32
920199634	82.8	3.75	1	0	0	0	BIOL26	Q43	BIOL26_Q43	BIOL26_Q43_1	Instr42	Biology	Lower	Yes	8.42	2.89	19.47	15.79	16.84	5.53	0.79	5.26	10.52	11.32
186529863	76	3.53	1	0	0	1	BIOL26	Q43	BIOL26_Q43	BIOL26_Q43_1	Instr42	Biology	Lower	Yes	8.42	2.89	19.47	15.79	16.84	5.53	0.79	5.26	10.52	11.32
713363157	83.6	3.73	0	0	0	0	BIOL26	Q43	BIOL26_Q43	BIOL26_Q43_1	Instr42	Biology	Lower	Yes	8.42	2.89	19.47	15.79	16.84	5.53	0.79	5.26	10.52	11.32
640474761	65.6	3.2	1	0	0	0	BIOL26	Q43	BIOL26_Q43	BIOL26_Q43_1	Instr42	Biology	Lower	Yes	8.42	2.89	19.47	15.79	16.84	5.53	0.79	5.26	10.52	11.32
235290038	78.2	3.78	0	0	0	1	BIOL26	Q43	BIOL26_Q43	BIOL26_Q43_1	Instr42	Biology	Lower	Yes	8.42	2.89	19.47	15.79	16.84	5.53	0.79	5.26	10.52	11.32
935196117	80	3.57	0	1	1	1	BIOL26	Q43	BIOL26_Q43	BIOL26_Q43_1	Instr42	Biology	Lower	Yes	8.42	2.89	19.47	15.79	16.84	5.53	0.79	5.26	10.52	11.32
960511406	86.8	2.95	0	0	0	0	BIOL26	Q43	BIOL26_Q43	BIOL26_Q43_1	Instr42	Biology	Lower	Yes	8.42	2.89	19.47	15.79	16.84	5.53	0.79	5.26	10.52	11.32
777591811	81.6	3.8	1	0	0	0	BIOL26	Q43	BIOL26_Q43	BIOL26_Q43_1	Instr42	Biology	Lower	Yes	8.42	2.89	19.47	15.79	16.84	5.53	0.79	5.26	10.52	11.32
313742931	66.8	2.69	0	0	0	0	BIOL26	Q43	BIOL26_Q43	BIOL26_Q43_1	Instr42	Biology	Lower	Yes	8.42	2.89	19.47	15.79	16.84	5.53	0.79	5.26	10.52	11.32
491662769	67.2	2.36	0	0	0	0	BIOL26	Q43	BIOL26_Q43	BIOL26_Q43_1	Instr42	Biology	Lower	Yes	8.42	2.89	19.47	15.79	16.84	5.53	0.79	5.26	10.52	11.32
799583899	85	3.46	1	0	0	0	BIOL26	Q43	BIOL26_Q43	BIOL26_Q43_1	Instr42	Biology	Lower	Yes	8.42	2.89	19.47	15.79	16.84	5.53	0.79	5.26	10.52	11.32
455002833	88.8	3.69	0	0	0	0	BIOL26	Q43	BIOL26_Q43	BIOL26_Q43_1	Instr42	Biology	Lower	Yes	8.42	2.89	19.47	15.79	16.84	5.53	0.79	5.26	10.52	11.32
837353370	76.4	3.56	0	0	0	1	BIOL26	Q43	BIOL26_Q43	BIOL26_Q43_1	Instr42	Biology	Lower	Yes	8.42	2.89	19.47	15.79	16.84	5.53	0.79	5.26	10.52	11.32
829784795	85.4	3.7	0	0	0	1	BIOL26	Q43	BIOL26_Q43	BIOL26_Q43_1	Instr42	Biology	Lower	Yes	8.42	2.89	19.47	15.79	16.84	5.53	0.79	5.26	10.52	11.32
539857097	58.8	3.35	0	1	1	1	BIOL26	Q43	BIOL26_Q43	BIOL26_Q43_1	Instr42	Biology	Lower	Yes	8.42	2.89	19.47	15.79	16.84	5.53	0.79	5.26	10.52	11.32
829406186	90.8	3.7	0	0	0	0	BIOL26	Q43	BIOL26_Q43	BIOL26_Q43_1	Instr42	Biology	Lower	Yes	8.42	2.89	19.47	15.79	16.84	5.53	0.79	5.26	10.52	11.32
518591158	88.8	3.85	0	1	0	1	BIOL26	Q43	BIOL26_Q43	BIOL26_Q43_1	Instr42	Biology	Lower	Yes	8.42	2.89	19.47	15.79	16.84	5.53	0.79	5.26	10.52	11.32
261386479	89.2	3.9	0	0	0	0	BIOL26	Q43	BIOL26_Q43	BIOL26_Q43_1	Instr42	Biology	Lower	Yes	8.42	2.89	19.47	15.79	16.84	5.53	0.79	5.26	10.52	11.32
522044180	89.6	3.57	0	0	0	0	BIOL26	Q43	BIOL26_Q43	BIOL26_Q43_1	Instr42	Biology	Lower	Yes	8.42	2.89	19.47	15.79	16.84	5.53	0.79	5.26	10.52	11.32
438262079	83.2	3.43	0	0	0	0	BIOL26	Q43	BIOL26_Q43	BIOL26_Q43_1	Instr42	Biology	Lower	Yes	8.42	2.89	19.47	15.79	16.84	5.53	0.79	5.26	10.52	11.32
165417173	84.8	3.41	0	0	0	1	BIOL26	Q43	BIOL26_Q43	BIOL26_Q43_1	Instr42	Biology	Lower	Yes	8.42	2.89	19.47	15.79	16.84	5.53	0.79	5.26	10.52	11.32
124059062	66	3.49	0	0	0	0	BIOL26	Q43	BIOL26_Q43	BIOL26_Q43_1	Instr42	Biology	Lower	Yes	8.42	2.89	19.47	15.79	16.84	5.53	0.79	5.26	10.52	11.32
448225578	69.6	3.2	0	0	0	0	BIOL26	Q43	BIOL26_Q43	BIOL26_Q43_1	Instr42	Biology	Lower	Yes	8.42	2.89	19.47	15.79	16.84	5.53	0.79	5.26	10.52	11.32
441600801	51.2	3.73	1	1	1	1	BIOL26	Q43	BIOL26_Q43	BIOL26_Q43_1	Instr42	Biology	Lower	Yes	8.42	2.89	19.47	15.79	16.84	5.53	0.79	5.26	10.52	11.32
769311455	85.2	3.68	0	0	0	1	BIOL26	Q43	BIOL26_Q43	BIOL26_Q43_1	Instr42	Biology	Lower	Yes	8.42	2.89	19.47	15.79	16.84	5.53	0.79	5.26	10.52	11.32
190622897	41.6	3.52	0	0	0	0	BIOL26	Q43	BIOL26_Q43	BIOL26_Q43_1	Instr42	Biology	Lower	Yes	8.42	2.89	19.47	15.79	16.84	5.53	0.79	5.26	10.52	11.32
658196082	76.4	3.63	0	0	0	0	BIOL26	Q43	BIOL26_Q43	BIOL26_Q43_1	Instr42	Biology	Lower	Yes	8.42	2.89	19.47	15.79	16.84	5.53	0.79	5.26	10.52	11.32
905025659	74.8	3.43	1	0	0	0	BIOL26	Q43	BIOL26_Q43	BIOL26_Q43_1	Instr42	Biology	Lower	Yes	8.42	2.89	19.47	15.79	16.84	5.53	0.79	5.26	10.52	11.32
349983573	81.6	3.37	0	0	0	0	BIOL26	Q43	BIOL26_Q43	BIOL26_Q43_1	Instr42	Biology	Lower	Yes	8.42	2.89	19.47	15.79	16.84	5.53	0.79	5.26	10.52	11.32
393090976	82.8	3.63	0	0	0	0	BIOL26	Q43	BIOL26_Q43	BIOL26_Q43_1	Instr42	Biology	Lower	Yes	8.42	2.89	19.47	15.79	16.84	5.53	0.79	5.26	10.52	11.32
500615791	66.4	3.3	1	0	0	0	BIOL26	Q43	BIOL26_Q43	BIOL26_Q43_1	Instr42	Biology	Lower	Yes	8.42	2.89	19.47	15.79	16.84	5.53	0.79	5.26	10.52	11.32
596382298	62.13	3.308	0	1	0	0	BIOL89	Q97	BIOL89_Q97	BIOL89_Q97_1	Instr9	Biology	Lower	Yes	7.12	6.13	6.9	8.16	7.91	0.51	1.02	4.32	1.52	4.83
497771597	65.13	3.469	0	0	0	0	BIOL89	Q97	BIOL89_Q97	BIOL89_Q97_1	Instr9	Biology	Lower	Yes	7.12	6.13	6.9	8.16	7.91	0.51	1.02	4.32	1.52	4.83
477462122	65.88	3.607	0	0	0	0	BIOL89	Q97	BIOL89_Q97	BIOL89_Q97_1	Instr9	Biology	Lower	Yes	7.12	6.13	6.9	8.16	7.91	0.51	1.02	4.32	1.52	4.83
780088474	81.5	3.7	1	0	0	0	BIOL89	Q97	BIOL89_Q97	BIOL89_Q97_1	Instr9	Biology	Lower	Yes	7.12	6.13	6.9	8.16	7.91	0.51	1.02	4.32	1.52	4.83
796222008	60.13	2.974	1	1	0	1	BIOL89	Q97	BIOL89_Q97	BIOL89_Q97_1	Instr9	Biology	Lower	Yes	7.12	6.13	6.9	8.16	7.91	0.51	1.02	4.32	1.52	4.83
781347656	62.13	3.267	1	1	1	1	BIOL89	Q97	BIOL89_Q97	BIOL89_Q97_1	Instr9	Biology	Lower	Yes	7.12	6.13	6.9	8.16	7.91	0.51	1.02	4.32	1.52	4.83
258677123	78.88	3.383	0	0	0	0	BIOL89	Q97	BIOL89_Q97	BIOL89_Q97_1	Instr9	Biology	Lower	Yes	7.12	6.13	6.9	8.16	7.91	0.51	1.02	4.32	1.52	4.83
556189810	78.75	3.767	1	0	0	1	BIOL89	Q97	BIOL89_Q97	BIOL89_Q97_1	Instr9	Biology	Lower	Yes	7.12	6.13	6.9	8.16	7.91	0.51	1.02	4.32	1.52	4.83
629428234	72.38	3.517	0	0	0	0	BIOL89	Q97	BIOL89_Q97	BIOL89_Q97_1	Instr9	Biology	Lower	Yes	7.12	6.13	6.9	8.16	7.91	0.51	1.02	4.32	1.52	4.83
170169081	72	3.617	1	0	0	0	BIOL89	Q97	BIOL89_Q97	BIOL89_Q97_1	Instr9	Biology	Lower	Yes	7.12	6.13	6.9	8.16	7.91	0.51	1.02	4.32	1.52	4.83
454026312	44.13	2.944	0	1	1	1	BIOL89	Q97	BIOL89_Q97	BIOL89_Q97_1	Instr9	Biology	Lower	Yes	7.12	6.13	6.9	8.16	7.91	0.51	1.02	4.32	1.52	4.83
603612745	43.63	1.675	0	1	1	0	BIOL89	Q97	BIOL89_Q97	BIOL89_Q97_1	Instr9	Biology	Lower	Yes	7.12	6.13	6.9	8.16	7.91	0.51	1.02	4.32	1.52	4.83
627580634	81.75	3.594	0	1	1	0	BIOL89	Q97	BIOL89_Q97	BIOL89_Q97_1	Instr9	Biology	Lower	Yes	7.12	6.13	6.9	8.16	7.91	0.51	1.02	4.32	1.52	4.83
357230126	78.75	3.717	0	0	0	0	BIOL89	Q97	BIOL89_Q97	BIOL89_Q97_1	Instr9	Biology	Lower	Yes	7.12	6.13	6.9	8.16	7.91	0.51	1.02	4.32	1.52	4.83
576079695	57.38	3.078	1	0	0	0	BIOL89	Q97	BIOL89_Q97	BIOL89_Q97_1	Instr9	Biology	Lower	Yes	7.12	6.13	6.9	8.16	7.91	0.51	1.02	4.32	1.52	4.83
122331660	40.38	1.881	0	0	0	0	BIOL89	Q97	BIOL89_Q97	BIOL89_Q97_1	Instr9	Biology	Lower	Yes	7.12	6.13	6.9	8.16	7.91	0.51	1.02	4.32	1.52	4.83
552157378	39.38	2.421	0	1	0	0	BIOL89	Q97	BIOL89_Q97	BIOL89_Q97_1	Instr9	Biology	Lower	Yes	7.12	6.13	6.9	8.16	7.91	0.51	1.02	4.32	1.52	4.83
259258517	71.63	3.317	0	0	0	0	BIOL89	Q97	BIOL89_Q97	BIOL89_Q97_1	Instr9	Biology	Lower	Yes	7.12	6.13	6.9	8.16	7.91	0.51	1.02	4.32	1.52	4.83
382965061	86.38	3.84	0	0	0	0	BIOL89	Q97	BIOL89_Q97	BIOL89_Q97_1	Instr9	Biology	Lower	Yes	7.12	6.13	6.9	8.16	7.91	0.51	1.02	4.32	1.52	4.83
575382654	71.75	3.467	0	0	0	0	BIOL89	Q97	BIOL89_Q97	BIOL89_Q97_1	Instr9	Biology	Lower	Yes	7.12	6.13	6.9	8.16	7.91	0.51	1.02	4.32	1.52	4.83
183153859	63.38	3.3	0	0	0	0	BIOL89	Q97	BIOL89_Q97	BIOL89_Q97_1	Instr9	Biology	Lower	Yes	7.12	6.13	6.9	8.16	7.91	0.51	1.02	4.32	1.52	4.83
935047429	62.25	3.333	0	0	0	0	BIOL89	Q97	BIOL89_Q97	BIOL89_Q97_1	Instr9	Biology	Lower	Yes	7.12	6.13	6.9	8.16	7.91	0.51	1.02	4.32	1.52	4.83
378151114	70.13	3.33	0	0	0	0	BIOL89	Q97	BIOL89_Q97	BIOL89_Q97_1	Instr9	Biology	Lower	Yes	7.12	6.13	6.9	8.16	7.91	0.51	1.02	4.32	1.52	4.83
626730553	73.25	3.557	0	0	0	0	BIOL89	Q97	BIOL89_Q97	BIOL89_Q97_1	Instr9	Biology	Lower	Yes	7.12	6.13	6.9	8.16	7.91	0.51	1.02	4.32	1.52	4.83
106704284	53.75	2.926	0	1	1	1	BIOL89	Q97	BIOL89_Q97	BIOL89_Q97_1	Instr9	Biology	Lower	Yes	7.12	6.13	6.9	8.16	7.91	0.51	1.02	4.32	1.52	4.83
587029792	62.25	3.1	0	0	0	0	BIOL89	Q97	BIOL89_Q97	BIOL89_Q97_1	Instr9	Biology	Lower	Yes	7.12	6.13	6.9	8.16	7.91	0.51	1.02	4.32	1.52	4.83
267697672	82.25	3.833	0	0	0	0	BIOL89	Q97	BIOL89_Q97	BIOL89_Q97_1	Instr9	Biology	Lower	Yes	7.12	6.13	6.9	8.16	7.91	0.51	1.02	4.32	1.52	4.83
120488433	63	2.93	0	0	0	1	BIOL89	Q97	BIOL89_Q97	BIOL89_Q97_1	Instr9	Biology	Lower	Yes	7.12	6.13	6.9	8.16	7.91	0.51	1.02	4.32	1.52	4.83
990672871	73.38	3.552	0	0	0	0	BIOL89	Q97	BIOL89_Q97	BIOL89_Q97_1	Instr9	Biology	Lower	Yes	7.12	6.13	6.9	8.16	7.91	0.51	1.02	4.32	1.52	4.83
502145770	57.25	2.834	0	0	0	1	BIOL89	Q97	BIOL89_Q97	BIOL89_Q97_1	Instr9	Biology	Lower	Yes	7.12	6.13	6.9	8.16	7.91	0.51	1.02	4.32	1.52	4.83
141427672	50.75	2.319	0	1	1	0	BIOL89	Q97	BIOL89_Q97	BIOL89_Q97_1	Instr9	Biology	Lower	Yes	7.12	6.13	6.9	8.16	7.91	0.51	1.02	4.32	1.52	4.83
222138119	85.25	3.483	0	0	0	0	BIOL89	Q97	BIOL89_Q97	BIOL89_Q97_1	Instr9	Biology	Lower	Yes	7.12	6.13	6.9	8.16	7.91	0.51	1.02	4.32	1.52	4.83
513579951	80.55	3.917	1	0	0	0	BIOL89	Q97	BIOL89_Q97	BIOL89_Q97_1	Instr9	Biology	Lower	Yes	7.12	6.13	6.9	8.16	7.91	0.51	1.02	4.32	1.52	4.83
739606556	57.75	2.697	0	0	0	0	BIOL89	Q97	BIOL89_Q97	BIOL89_Q97_1	Instr9	Biology	Lower	Yes	7.12	6.13	6.9	8.16	7.91	0.51	1.02	4.32	1.52	4.83
345165333	66.38	3.276	0	0	0	1	BIOL89	Q97	BIOL89_Q97	BIOL89_Q97_1	Instr9	Biology	Lower	Yes	7.12	6.13	6.9	8.16	7.91	0.51	1.02	4.32	1.52	4.83
185517588	76.75	3.544	0	0	0	0	BIOL89	Q97	BIOL89_Q97	BIOL89_Q97_1	Instr9	Biology	Lower	Yes	7.12	6.13	6.9	8.16	7.91	0.51	1.02	4.32	1.52	4.83
118185136	81.13	3.631	1	0	0	0	BIOL89	Q97	BIOL89_Q97	BIOL89_Q97_1	Instr9	Biology	Lower	Yes	7.12	6.13	6.9	8.16	7.91	0.51	1.02	4.32	1.52	4.83
445211347	67.88	3.317	1	0	0	0	BIOL89	Q97	BIOL89_Q97	BIOL89_Q97_1	Instr9	Biology	Lower	Yes	7.12	6.13	6.9	8.16	7.91	0.51	1.02	4.32	1.52	4.83
199692012	55.25	2.643	1	0	0	0	BIOL89	Q97	BIOL89_Q97	BIOL89_Q97_1	Instr9	Biology	Lower	Yes	7.12	6.13	6.9	8.16	7.91	0.51	1.02	4.32	1.52	4.83
857133461	50	1.997	1	0	0	0	BIOL89	Q97	BIOL89_Q97	BIOL89_Q97_1	Instr9	Biology	Lower	Yes	7.12	6.13	6.9	8.16	7.91	0.51	1.02	4.32	1.52	4.83
102676739	56.25	3.176	0	0	0	1	BIOL89	Q97	BIOL89_Q97	BIOL89_Q97_1	Instr9	Biology	Lower	Yes	7.12	6.13	6.9	8.16	7.91	0.51	1.02	4.32	1.52	4.83
912690678	79	3.417	1	0	0	1	BIOL89	Q97	BIOL89_Q97	BIOL89_Q97_1	Instr9	Biology	Lower	Yes	7.12	6.13	6.9	8.16	7.91	0.51	1.02	4.32	1.52	4.83
963583338	62.5	2.84	0	1	1	0	BIOL89	Q97	BIOL89_Q97	BIOL89_Q97_1	Instr9	Biology	Lower	Yes	7.12	6.13	6.9	8.16	7.91	0.51	1.02	4.32	1.52	4.83
937037220	45.25	1.64	0	0	0	1	BIOL89	Q97	BIOL89_Q97	BIOL89_Q97_1	Instr9	Biology	Lower	Yes	7.12	6.13	6.9	8.16	7.91	0.51	1.02	4.32	1.52	4.83
912527673	81.25	3.04	0	0	0	0	BIOL89	Q97	BIOL89_Q97	BIOL89_Q97_1	Instr9	Biology	Lower	Yes	7.12	6.13	6.9	8.16	7.91	0.51	1.02	4.32	1.52	4.83
560184711	48	2.588	1	1	1	1	BIOL89	Q97	BIOL89_Q97	BIOL89_Q97_1	Instr9	Biology	Lower	Yes	7.12	6.13	6.9	8.16	7.91	0.51	1.02	4.32	1.52	4.83
358966750	63	2.607	1	0	0	0	BIOL89	Q97	BIOL89_Q97	BIOL89_Q97_1	Instr9	Biology	Lower	Yes	7.12	6.13	6.9	8.16	7.91	0.51	1.02	4.32	1.52	4.83
127024914	74.75	3.488	0	0	0	1	BIOL89	Q97	BIOL89_Q97	BIOL89_Q97_1	Instr9	Biology	Lower	Yes	7.12	6.13	6.9	8.16	7.91	0.51	1.02	4.32	1.52	4.83
153509631	64	2.967	1	0	0	0	BIOL89	Q97	BIOL89_Q97	BIOL89_Q97_1	Instr9	Biology	Lower	Yes	7.12	6.13	6.9	8.16	7.91	0.51	1.02	4.32	1.52	4.83
631107249	75	3.3	0	0	0	0	BIOL89	Q97	BIOL89_Q97	BIOL89_Q97_1	Instr9	Biology	Lower	Yes	7.12	6.13	6.9	8.16	7.91	0.51	1.02	4.32	1.52	4.83
379937696	58.5	2.93	1	0	0	0	BIOL89	Q97	BIOL89_Q97	BIOL89_Q97_1	Instr9	Biology	Lower	Yes	7.12	6.13	6.9	8.16	7.91	0.51	1.02	4.32	1.52	4.83
703590616	75.5	3.033	0	0	0	0	BIOL89	Q97	BIOL89_Q97	BIOL89_Q97_1	Instr9	Biology	Lower	Yes	7.12	6.13	6.9	8.16	7.91	0.51	1.02	4.32	1.52	4.83
868879653	54.75	3.131	1	1	1	1	BIOL89	Q97	BIOL89_Q97	BIOL89_Q97_1	Instr9	Biology	Lower	Yes	7.12	6.13	6.9	8.16	7.91	0.51	1.02	4.32	1.52	4.83
736829054	61.38	2.954	0	0	0	0	BIOL89	Q97	BIOL89_Q97	BIOL89_Q97_1	Instr9	Biology	Lower	Yes	7.12	6.13	6.9	8.16	7.91	0.51	1.02	4.32	1.52	4.83
698095117	73.5	3.417	1	0	0	0	BIOL89	Q97	BIOL89_Q97	BIOL89_Q97_1	Instr9	Biology	Lower	Yes	7.12	6.13	6.9	8.16	7.91	0.51	1.02	4.32	1.52	4.83
226861767	16.5	2.745	0	0	0	0	BIOL89	Q97	BIOL89_Q97	BIOL89_Q97_1	Instr9	Biology	Lower	Yes	7.12	6.13	6.9	8.16	7.91	0.51	1.02	4.32	1.52	4.83
788819174	89.38	3.95	0	0	0	0	BIOL89	Q97	BIOL89_Q97	BIOL89_Q97_1	Instr9	Biology	Lower	Yes	7.12	6.13	6.9	8.16	7.91	0.51	1.02	4.32	1.52	4.83
687826782	64.63	2.717	0	1	1	0	BIOL89	Q97	BIOL89_Q97	BIOL89_Q97_1	Instr9	Biology	Lower	Yes	7.12	6.13	6.9	8.16	7.91	0.51	1.02	4.32	1.52	4.83
552643445	66.88	3.555	0	0	0	0	BIOL89	Q97	BIOL89_Q97	BIOL89_Q97_1	Instr9	Biology	Lower	Yes	7.12	6.13	6.9	8.16	7.91	0.51	1.02	4.32	1.52	4.83
883854408	81.5	3.504	0	0	0	0	BIOL89	Q97	BIOL89_Q97	BIOL89_Q97_1	Instr9	Biology	Lower	Yes	7.12	6.13	6.9	8.16	7.91	0.51	1.02	4.32	1.52	4.83
500482126	72.25	3.186	1	0	0	1	BIOL89	Q97	BIOL89_Q97	BIOL89_Q97_1	Instr9	Biology	Lower	Yes	7.12	6.13	6.9	8.16	7.91	0.51	1.02	4.32	1.52	4.83
618502194	39.88	1.511	0	0	0	0	BIOL89	Q97	BIOL89_Q97	BIOL89_Q97_1	Instr9	Biology	Lower	Yes	7.12	6.13	6.9	8.16	7.91	0.51	1.02	4.32	1.52	4.83
339381383	67.88	3.75	0	1	1	0	BIOL89	Q97	BIOL89_Q97	BIOL89_Q97_1	Instr9	Biology	Lower	Yes	7.12	6.13	6.9	8.16	7.91	0.51	1.02	4.32	1.52	4.83
593815532	4.25	1.748	0	0	0	0	BIOL89	Q97	BIOL89_Q97	BIOL89_Q97_1	Instr9	Biology	Lower	Yes	7.12	6.13	6.9	8.16	7.91	0.51	1.02	4.32	1.52	4.83
658726006	55.25	2.65	0	1	0	1	BIOL89	Q97	BIOL89_Q97	BIOL89_Q97_1	Instr9	Biology	Lower	Yes	7.12	6.13	6.9	8.16	7.91	0.51	1.02	4.32	1.52	4.83
120748678	29.75	1.929	0	0	0	0	BIOL89	Q97	BIOL89_Q97	BIOL89_Q97_1	Instr9	Biology	Lower	Yes	7.12	6.13	6.9	8.16	7.91	0.51	1.02	4.32	1.52	4.83
280580594	78.75	3.641	1	0	0	1	BIOL89	Q97	BIOL89_Q97	BIOL89_Q97_1	Instr9	Biology	Lower	Yes	7.12	6.13	6.9	8.16	7.91	0.51	1.02	4.32	1.52	4.83
337449715	75.38	3.883	0	0	0	0	BIOL89	Q97	BIOL89_Q97	BIOL89_Q97_1	Instr9	Biology	Lower	Yes	7.12	6.13	6.9	8.16	7.91	0.51	1.02	4.32	1.52	4.83
997591637	75.13	3.567	1	0	0	0	BIOL89	Q97	BIOL89_Q97	BIOL89_Q97_1	Instr9	Biology	Lower	Yes	7.12	6.13	6.9	8.16	7.91	0.51	1.02	4.32	1.52	4.83
211039147	70.88	3.066	1	0	0	0	BIOL89	Q97	BIOL89_Q97	BIOL89_Q97_1	Instr9	Biology	Lower	Yes	7.12	6.13	6.9	8.16	7.91	0.51	1.02	4.32	1.52	4.83
979061085	71.75	3.383	1	0	0	1	BIOL89	Q97	BIOL89_Q97	BIOL89_Q97_1	Instr9	Biology	Lower	Yes	7.12	6.13	6.9	8.16	7.91	0.51	1.02	4.32	1.52	4.83
919639020	60.5	2.889	0	1	1	0	BIOL89	Q97	BIOL89_Q97	BIOL89_Q97_1	Instr9	Biology	Lower	Yes	7.12	6.13	6.9	8.16	7.91	0.51	1.02	4.32	1.52	4.83
124344600	61.13	3.288	0	0	0	0	BIOL89	Q97	BIOL89_Q97	BIOL89_Q97_1	Instr9	Biology	Lower	Yes	7.12	6.13	6.9	8.16	7.91	0.51	1.02	4.32	1.52	4.83
989584565	74.25	3.433	1	0	0	0	BIOL89	Q97	BIOL89_Q97	BIOL89_Q97_1	Instr9	Biology	Lower	Yes	7.12	6.13	6.9	8.16	7.91	0.51	1.02	4.32	1.52	4.83
489097172	68.75	3.15	0	1	0	0	BIOL89	Q97	BIOL89_Q97	BIOL89_Q97_1	Instr9	Biology	Lower	Yes	7.12	6.13	6.9	8.16	7.91	0.51	1.02	4.32	1.52	4.83
807852127	55.75	3.179	0	0	0	0	BIOL89	Q97	BIOL89_Q97	BIOL89_Q97_1	Instr9	Biology	Lower	Yes	7.12	6.13	6.9	8.16	7.91	0.51	1.02	4.32	1.52	4.83
228413684	55	2.472	0	1	1	1	BIOL89	Q97	BIOL89_Q97	BIOL89_Q97_1	Instr9	Biology	Lower	Yes	7.12	6.13	6.9	8.16	7.91	0.51	1.02	4.32	1.52	4.83
688618176	77.38	3.35	1	0	0	0	BIOL89	Q97	BIOL89_Q97	BIOL89_Q97_1	Instr9	Biology	Lower	Yes	7.12	6.13	6.9	8.16	7.91	0.51	1.02	4.32	1.52	4.83
784181455	72.13	3.441	1	0	0	0	BIOL89	Q97	BIOL89_Q97	BIOL89_Q97_1	Instr9	Biology	Lower	Yes	7.12	6.13	6.9	8.16	7.91	0.51	1.02	4.32	1.52	4.83
168659783	55.13	2.495	0	0	0	0	BIOL89	Q97	BIOL89_Q97	BIOL89_Q97_1	Instr9	Biology	Lower	Yes	7.12	6.13	6.9	8.16	7.91	0.51	1.02	4.32	1.52	4.83
677566553	86.38	3.704	1	0	0	0	BIOL89	Q97	BIOL89_Q97	BIOL89_Q97_1	Instr9	Biology	Lower	Yes	7.12	6.13	6.9	8.16	7.91	0.51	1.02	4.32	1.52	4.83
230286217	64.5	2.387	1	0	0	0	BIOL89	Q97	BIOL89_Q97	BIOL89_Q97_1	Instr9	Biology	Lower	Yes	7.12	6.13	6.9	8.16	7.91	0.51	1.02	4.32	1.52	4.83
133751956	44.25	2.261	0	0	0	0	BIOL89	Q97	BIOL89_Q97	BIOL89_Q97_1	Instr9	Biology	Lower	Yes	7.12	6.13	6.9	8.16	7.91	0.51	1.02	4.32	1.52	4.83
493738505	87.13	3.933	1	1	1	0	BIOL89	Q97	BIOL89_Q97	BIOL89_Q97_1	Instr9	Biology	Lower	Yes	7.12	6.13	6.9	8.16	7.91	0.51	1.02	4.32	1.52	4.83
345611082	49	3.248	0	0	0	0	BIOL89	Q97	BIOL89_Q97	BIOL89_Q97_1	Instr9	Biology	Lower	Yes	7.12	6.13	6.9	8.16	7.91	0.51	1.02	4.32	1.52	4.83
233906292	9.5	2.996	0	1	0	0	BIOL89	Q97	BIOL89_Q97	BIOL89_Q97_1	Instr9	Biology	Lower	Yes	7.12	6.13	6.9	8.16	7.91	0.51	1.02	4.32	1.52	4.83
602683323	72.25	3.45	0	1	0	1	BIOL89	Q97	BIOL89_Q97	BIOL89_Q97_1	Instr9	Biology	Lower	Yes	7.12	6.13	6.9	8.16	7.91	0.51	1.02	4.32	1.52	4.83
161931875	77	3.286	0	0	0	0	BIOL89	Q97	BIOL89_Q97	BIOL89_Q97_1	Instr9	Biology	Lower	Yes	7.12	6.13	6.9	8.16	7.91	0.51	1.02	4.32	1.52	4.83
333191762	61.38	3.267	0	0	0	1	BIOL89	Q97	BIOL89_Q97	BIOL89_Q97_1	Instr9	Biology	Lower	Yes	7.12	6.13	6.9	8.16	7.91	0.51	1.02	4.32	1.52	4.83
309284019	34.25	3.041	0	1	1	1	BIOL89	Q97	BIOL89_Q97	BIOL89_Q97_1	Instr9	Biology	Lower	Yes	7.12	6.13	6.9	8.16	7.91	0.51	1.02	4.32	1.52	4.83
128070983	69	2.966	1	0	0	0	BIOL89	Q97	BIOL89_Q97	BIOL89_Q97_1	Instr9	Biology	Lower	Yes	7.12	6.13	6.9	8.16	7.91	0.51	1.02	4.32	1.52	4.83
947184214	62.13	2.692	0	0	0	0	BIOL89	Q97	BIOL89_Q97	BIOL89_Q97_1	Instr9	Biology	Lower	Yes	7.12	6.13	6.9	8.16	7.91	0.51	1.02	4.32	1.52	4.83
964427062	59.5	3.276	0	0	0	1	BIOL89	Q97	BIOL89_Q97	BIOL89_Q97_1	Instr9	Biology	Lower	Yes	7.12	6.13	6.9	8.16	7.91	0.51	1.02	4.32	1.52	4.83
827997206	74	3.207	0	1	1	0	BIOL89	Q97	BIOL89_Q97	BIOL89_Q97_1	Instr9	Biology	Lower	Yes	7.12	6.13	6.9	8.16	7.91	0.51	1.02	4.32	1.52	4.83
732789056	56.63	2.967	1	0	0	0	BIOL89	Q97	BIOL89_Q97	BIOL89_Q97_1	Instr9	Biology	Lower	Yes	7.12	6.13	6.9	8.16	7.91	0.51	1.02	4.32	1.52	4.83
815744707	65.25	2.906	1	0	0	0	BIOL89	Q97	BIOL89_Q97	BIOL89_Q97_1	Instr9	Biology	Lower	Yes	7.12	6.13	6.9	8.16	7.91	0.51	1.02	4.32	1.52	4.83
508109123	71	3.017	1	0	0	0	BIOL89	Q97	BIOL89_Q97	BIOL89_Q97_1	Instr9	Biology	Lower	Yes	7.12	6.13	6.9	8.16	7.91	0.51	1.02	4.32	1.52	4.83
619599938	54.75	2.85	1	0	0	0	BIOL89	Q97	BIOL89_Q97	BIOL89_Q97_1	Instr9	Biology	Lower	Yes	7.12	6.13	6.9	8.16	7.91	0.51	1.02	4.32	1.52	4.83
904201967	53	2.9	0	0	0	0	BIOL89	Q97	BIOL89_Q97	BIOL89_Q97_1	Instr9	Biology	Lower	Yes	7.12	6.13	6.9	8.16	7.91	0.51	1.02	4.32	1.52	4.83
941833908	64.38	3.204	0	0	0	0	BIOL89	Q97	BIOL89_Q97	BIOL89_Q97_1	Instr9	Biology	Lower	Yes	7.12	6.13	6.9	8.16	7.91	0.51	1.02	4.32	1.52	4.83
703463336	69.25	3.183	0	0	0	0	BIOL89	Q97	BIOL89_Q97	BIOL89_Q97_1	Instr9	Biology	Lower	Yes	7.12	6.13	6.9	8.16	7.91	0.51	1.02	4.32	1.52	4.83
124274101	48.5	2.83	0	0	0	0	BIOL89	Q97	BIOL89_Q97	BIOL89_Q97_1	Instr9	Biology	Lower	Yes	7.12	6.13	6.9	8.16	7.91	0.51	1.02	4.32	1.52	4.83
179540570	88	3.875	0	0	0	0	BIOL89	Q97	BIOL89_Q97	BIOL89_Q97_1	Instr9	Biology	Lower	Yes	7.12	6.13	6.9	8.16	7.91	0.51	1.02	4.32	1.52	4.83
535858556	72.63	2.1	1	0	0	0	BIOL89	Q97	BIOL89_Q97	BIOL89_Q97_1	Instr9	Biology	Lower	Yes	7.12	6.13	6.9	8.16	7.91	0.51	1.02	4.32	1.52	4.83
130646847	77.75	2.849	0	0	0	0	BIOL89	Q97	BIOL89_Q97	BIOL89_Q97_1	Instr9	Biology	Lower	Yes	7.12	6.13	6.9	8.16	7.91	0.51	1.02	4.32	1.52	4.83
551880683	67.63	3.15	1	0	1	0	BIOL89	Q97	BIOL89_Q97	BIOL89_Q97_1	Instr9	Biology	Lower	Yes	7.12	6.13	6.9	8.16	7.91	0.51	1.02	4.32	1.52	4.83
253249439	40.63	2.907	0	0	0	1	BIOL89	Q97	BIOL89_Q97	BIOL89_Q97_1	Instr9	Biology	Lower	Yes	7.12	6.13	6.9	8.16	7.91	0.51	1.02	4.32	1.52	4.83
472586144	56.38	3.86	0	0	0	0	BIOL89	Q97	BIOL89_Q97	BIOL89_Q97_1	Instr9	Biology	Lower	Yes	7.12	6.13	6.9	8.16	7.91	0.51	1.02	4.32	1.52	4.83
827355231	68	3.165	1	0	0	1	BIOL89	Q97	BIOL89_Q97	BIOL89_Q97_1	Instr9	Biology	Lower	Yes	7.12	6.13	6.9	8.16	7.91	0.51	1.02	4.32	1.52	4.83
996911799	68.5	2.983	1	0	0	0	BIOL89	Q97	BIOL89_Q97	BIOL89_Q97_1	Instr9	Biology	Lower	Yes	7.12	6.13	6.9	8.16	7.91	0.51	1.02	4.32	1.52	4.83
158008775	74.63	3.583	0	0	0	0	BIOL89	Q97	BIOL89_Q97	BIOL89_Q97_1	Instr9	Biology	Lower	Yes	7.12	6.13	6.9	8.16	7.91	0.51	1.02	4.32	1.52	4.83
308040011	59.13	2.946	0	0	0	0	BIOL89	Q97	BIOL89_Q97	BIOL89_Q97_1	Instr9	Biology	Lower	Yes	7.12	6.13	6.9	8.16	7.91	0.51	1.02	4.32	1.52	4.83
965476695	81.25	3.939	1	0	0	0	BIOL89	Q97	BIOL89_Q97	BIOL89_Q97_1	Instr9	Biology	Lower	Yes	7.12	6.13	6.9	8.16	7.91	0.51	1.02	4.32	1.52	4.83
593078935	72.38	3.649	0	0	0	0	BIOL89	Q97	BIOL89_Q97	BIOL89_Q97_1	Instr9	Biology	Lower	Yes	7.12	6.13	6.9	8.16	7.91	0.51	1.02	4.32	1.52	4.83
177178851	63.13	3.259	1	0	0	0	BIOL89	Q97	BIOL89_Q97	BIOL89_Q97_1	Instr9	Biology	Lower	Yes	7.12	6.13	6.9	8.16	7.91	0.51	1.02	4.32	1.52	4.83
414619131	48.13	3.243	0	1	1	1	BIOL89	Q97	BIOL89_Q97	BIOL89_Q97_1	Instr9	Biology	Lower	Yes	7.12	6.13	6.9	8.16	7.91	0.51	1.02	4.32	1.52	4.83
868663529	65	3.567	1	0	0	0	BIOL89	Q97	BIOL89_Q97	BIOL89_Q97_1	Instr9	Biology	Lower	Yes	7.12	6.13	6.9	8.16	7.91	0.51	1.02	4.32	1.52	4.83
973192647	69.38	3.283	0	0	0	0	BIOL89	Q97	BIOL89_Q97	BIOL89_Q97_1	Instr9	Biology	Lower	Yes	7.12	6.13	6.9	8.16	7.91	0.51	1.02	4.32	1.52	4.83
652621938	72.13	3.413	0	0	0	1	BIOL89	Q97	BIOL89_Q97	BIOL89_Q97_1	Instr9	Biology	Lower	Yes	7.12	6.13	6.9	8.16	7.91	0.51	1.02	4.32	1.52	4.83
743572335	83.38	3.803	1	0	0	0	BIOL89	Q97	BIOL89_Q97	BIOL89_Q97_1	Instr9	Biology	Lower	Yes	7.12	6.13	6.9	8.16	7.91	0.51	1.02	4.32	1.52	4.83
230150851	72.63	3.467	1	1	1	0	BIOL89	Q97	BIOL89_Q97	BIOL89_Q97_1	Instr9	Biology	Lower	Yes	7.12	6.13	6.9	8.16	7.91	0.51	1.02	4.32	1.52	4.83
961179375	60.38	2.957	0	1	1	1	BIOL89	Q97	BIOL89_Q97	BIOL89_Q97_1	Instr9	Biology	Lower	Yes	7.12	6.13	6.9	8.16	7.91	0.51	1.02	4.32	1.52	4.83
570278589	72.5	0.8	0	0	0	0	BIOL89	Q97	BIOL89_Q97	BIOL89_Q97_1	Instr9	Biology	Lower	Yes	7.12	6.13	6.9	8.16	7.91	0.51	1.02	4.32	1.52	4.83
866101537	75.5	3.667	1	0	0	0	BIOL89	Q97	BIOL89_Q97	BIOL89_Q97_1	Instr9	Biology	Lower	Yes	7.12	6.13	6.9	8.16	7.91	0.51	1.02	4.32	1.52	4.83
670510569	77.5	3.424	1	0	0	0	BIOL89	Q97	BIOL89_Q97	BIOL89_Q97_1	Instr9	Biology	Lower	Yes	7.12	6.13	6.9	8.16	7.91	0.51	1.02	4.32	1.52	4.83
319254100	68.25	3.033	0	1	1	0	BIOL89	Q97	BIOL89_Q97	BIOL89_Q97_1	Instr9	Biology	Lower	Yes	7.12	6.13	6.9	8.16	7.91	0.51	1.02	4.32	1.52	4.83
852573400	62.88	3.215	0	0	0	0	BIOL89	Q97	BIOL89_Q97	BIOL89_Q97_1	Instr9	Biology	Lower	Yes	7.12	6.13	6.9	8.16	7.91	0.51	1.02	4.32	1.52	4.83
374686088	76.38	2.806	0	0	0	0	BIOL89	Q97	BIOL89_Q97	BIOL89_Q97_1	Instr9	Biology	Lower	Yes	7.12	6.13	6.9	8.16	7.91	0.51	1.02	4.32	1.52	4.83
109796582	73.25	3.538	1	1	1	1	BIOL89	Q97	BIOL89_Q97	BIOL89_Q97_1	Instr9	Biology	Lower	Yes	7.12	6.13	6.9	8.16	7.91	0.51	1.02	4.32	1.52	4.83
332003771	61.5	3.564	0	0	1	1	BIOL89	Q97	BIOL89_Q97	BIOL89_Q97_1	Instr9	Biology	Lower	Yes	7.12	6.13	6.9	8.16	7.91	0.51	1.02	4.32	1.52	4.83
452662179	57.13	2.844	0	0	0	0	BIOL89	Q97	BIOL89_Q97	BIOL89_Q97_1	Instr9	Biology	Lower	Yes	7.12	6.13	6.9	8.16	7.91	0.51	1.02	4.32	1.52	4.83
336465094	60.13	3.481	0	0	0	0	BIOL89	Q97	BIOL89_Q97	BIOL89_Q97_1	Instr9	Biology	Lower	Yes	7.12	6.13	6.9	8.16	7.91	0.51	1.02	4.32	1.52	4.83
289320638	46.38	2.5	1	0	0	0	BIOL89	Q97	BIOL89_Q97	BIOL89_Q97_1	Instr9	Biology	Lower	Yes	7.12	6.13	6.9	8.16	7.91	0.51	1.02	4.32	1.52	4.83
317765126	73	3.75	0	1	1	0	BIOL89	Q97	BIOL89_Q97	BIOL89_Q97_1	Instr9	Biology	Lower	Yes	7.12	6.13	6.9	8.16	7.91	0.51	1.02	4.32	1.52	4.83
485707565	32.5	1.72	0	0	0	1	BIOL89	Q97	BIOL89_Q97	BIOL89_Q97_1	Instr9	Biology	Lower	Yes	7.12	6.13	6.9	8.16	7.91	0.51	1.02	4.32	1.52	4.83
475683670	79.25	3.662	0	0	0	0	BIOL89	Q97	BIOL89_Q97	BIOL89_Q97_1	Instr9	Biology	Lower	Yes	7.12	6.13	6.9	8.16	7.91	0.51	1.02	4.32	1.52	4.83
828744847	74.38	3.259	0	0	0	0	BIOL89	Q97	BIOL89_Q97	BIOL89_Q97_1	Instr9	Biology	Lower	Yes	7.12	6.13	6.9	8.16	7.91	0.51	1.02	4.32	1.52	4.83
497180299	72	3.267	1	0	0	0	BIOL89	Q97	BIOL89_Q97	BIOL89_Q97_1	Instr9	Biology	Lower	Yes	7.12	6.13	6.9	8.16	7.91	0.51	1.02	4.32	1.52	4.83
972635596	66.88	3.717	0	1	0	1	BIOL89	Q97	BIOL89_Q97	BIOL89_Q97_1	Instr9	Biology	Lower	Yes	7.12	6.13	6.9	8.16	7.91	0.51	1.02	4.32	1.52	4.83
153134638	70	2.817	0	1	0	1	BIOL89	Q97	BIOL89_Q97	BIOL89_Q97_1	Instr9	Biology	Lower	Yes	7.12	6.13	6.9	8.16	7.91	0.51	1.02	4.32	1.52	4.83
737206875	30.25	2.38	1	0	0	1	BIOL89	Q97	BIOL89_Q97	BIOL89_Q97_1	Instr9	Biology	Lower	Yes	7.12	6.13	6.9	8.16	7.91	0.51	1.02	4.32	1.52	4.83
451326181	73.5	3.51	1	0	0	0	BIOL89	Q97	BIOL89_Q97	BIOL89_Q97_1	Instr9	Biology	Lower	Yes	7.12	6.13	6.9	8.16	7.91	0.51	1.02	4.32	1.52	4.83
610161462	77	3.48	1	0	0	0	BIOL89	Q97	BIOL89_Q97	BIOL89_Q97_1	Instr9	Biology	Lower	Yes	7.12	6.13	6.9	8.16	7.91	0.51	1.02	4.32	1.52	4.83
379093684	54.38	3.48	0	0	0	0	BIOL89	Q97	BIOL89_Q97	BIOL89_Q97_1	Instr9	Biology	Lower	Yes	7.12	6.13	6.9	8.16	7.91	0.51	1.02	4.32	1.52	4.83
148880944	45.38	2.041	0	1	1	1	BIOL89	Q97	BIOL89_Q97	BIOL89_Q97_1	Instr9	Biology	Lower	Yes	7.12	6.13	6.9	8.16	7.91	0.51	1.02	4.32	1.52	4.83
922897528	62.75	3.067	1	1	1	0	BIOL89	Q97	BIOL89_Q97	BIOL89_Q97_1	Instr9	Biology	Lower	Yes	7.12	6.13	6.9	8.16	7.91	0.51	1.02	4.32	1.52	4.83
456751429	74.38	3.696	1	0	0	0	BIOL89	Q97	BIOL89_Q97	BIOL89_Q97_1	Instr9	Biology	Lower	Yes	7.12	6.13	6.9	8.16	7.91	0.51	1.02	4.32	1.52	4.83
787542445	64.88	2.636	0	0	0	0	BIOL89	Q97	BIOL89_Q97	BIOL89_Q97_1	Instr9	Biology	Lower	Yes	7.12	6.13	6.9	8.16	7.91	0.51	1.02	4.32	1.52	4.83
618337124	67	3.113	0	0	0	0	BIOL89	Q97	BIOL89_Q97	BIOL89_Q97_1	Instr9	Biology	Lower	Yes	7.12	6.13	6.9	8.16	7.91	0.51	1.02	4.32	1.52	4.83
513925121	79.88	3.864	1	0	0	0	BIOL89	Q97	BIOL89_Q97	BIOL89_Q97_1	Instr9	Biology	Lower	Yes	7.12	6.13	6.9	8.16	7.91	0.51	1.02	4.32	1.52	4.83
592534089	89.88	3.952	1	0	0	0	BIOL89	Q97	BIOL89_Q97	BIOL89_Q97_1	Instr9	Biology	Lower	Yes	7.12	6.13	6.9	8.16	7.91	0.51	1.02	4.32	1.52	4.83
289762185	81.5	4	0	0	0	0	BIOL89	Q97	BIOL89_Q97	BIOL89_Q97_1	Instr9	Biology	Lower	Yes	7.12	6.13	6.9	8.16	7.91	0.51	1.02	4.32	1.52	4.83
905692228	57.25	3.15	0	0	0	0	BIOL89	Q97	BIOL89_Q97	BIOL89_Q97_1	Instr9	Biology	Lower	Yes	7.12	6.13	6.9	8.16	7.91	0.51	1.02	4.32	1.52	4.83
938519332	47.88	2.471	1	0	0	1	BIOL89	Q97	BIOL89_Q97	BIOL89_Q97_1	Instr9	Biology	Lower	Yes	7.12	6.13	6.9	8.16	7.91	0.51	1.02	4.32	1.52	4.83
605814673	63.75	3.258	1	0	0	0	BIOL89	Q97	BIOL89_Q97	BIOL89_Q97_1	Instr9	Biology	Lower	Yes	7.12	6.13	6.9	8.16	7.91	0.51	1.02	4.32	1.52	4.83
203501393	68.5	3.246	0	0	0	0	BIOL89	Q97	BIOL89_Q97	BIOL89_Q97_1	Instr9	Biology	Lower	Yes	7.12	6.13	6.9	8.16	7.91	0.51	1.02	4.32	1.52	4.83
582864548	52.2	2.404	0	0	0	0	BIOL89	Q97	BIOL89_Q97	BIOL89_Q97_1	Instr9	Biology	Lower	Yes	7.12	6.13	6.9	8.16	7.91	0.51	1.02	4.32	1.52	4.83
292175616	75.13	2.936	1	0	0	1	BIOL89	Q97	BIOL89_Q97	BIOL89_Q97_1	Instr9	Biology	Lower	Yes	7.12	6.13	6.9	8.16	7.91	0.51	1.02	4.32	1.52	4.83
803070300	65.25	3.05	0	0	0	0	BIOL89	Q97	BIOL89_Q97	BIOL89_Q97_1	Instr9	Biology	Lower	Yes	7.12	6.13	6.9	8.16	7.91	0.51	1.02	4.32	1.52	4.83
297385902	77.63	3.65	0	0	0	0	BIOL89	Q97	BIOL89_Q97	BIOL89_Q97_1	Instr9	Biology	Lower	Yes	7.12	6.13	6.9	8.16	7.91	0.51	1.02	4.32	1.52	4.83
784300161	69.5	3.11	0	0	0	0	BIOL89	Q97	BIOL89_Q97	BIOL89_Q97_1	Instr9	Biology	Lower	Yes	7.12	6.13	6.9	8.16	7.91	0.51	1.02	4.32	1.52	4.83
889589513	65.38	3.267	1	0	0	0	BIOL89	Q97	BIOL89_Q97	BIOL89_Q97_1	Instr9	Biology	Lower	Yes	7.12	6.13	6.9	8.16	7.91	0.51	1.02	4.32	1.52	4.83
102716566	56.38	3.241	0	0	0	0	BIOL89	Q97	BIOL89_Q97	BIOL89_Q97_1	Instr9	Biology	Lower	Yes	7.12	6.13	6.9	8.16	7.91	0.51	1.02	4.32	1.52	4.83
365122024	71.38	3.31	0	1	1	1	BIOL89	Q97	BIOL89_Q97	BIOL89_Q97_1	Instr9	Biology	Lower	Yes	7.12	6.13	6.9	8.16	7.91	0.51	1.02	4.32	1.52	4.83
275781885	70.25	3.532	1	0	0	0	BIOL89	Q97	BIOL89_Q97	BIOL89_Q97_1	Instr9	Biology	Lower	Yes	7.12	6.13	6.9	8.16	7.91	0.51	1.02	4.32	1.52	4.83
211194859	65.63	2.855	0	0	0	0	BIOL89	Q97	BIOL89_Q97	BIOL89_Q97_1	Instr9	Biology	Lower	Yes	7.12	6.13	6.9	8.16	7.91	0.51	1.02	4.32	1.52	4.83
561750750	39.5	2.33	0	1	0	1	BIOL89	Q97	BIOL89_Q97	BIOL89_Q97_1	Instr9	Biology	Lower	Yes	7.12	6.13	6.9	8.16	7.91	0.51	1.02	4.32	1.52	4.83
986435537	38.13	1.82	0	1	0	1	BIOL89	Q97	BIOL89_Q97	BIOL89_Q97_1	Instr9	Biology	Lower	Yes	7.12	6.13	6.9	8.16	7.91	0.51	1.02	4.32	1.52	4.83
916979418	57.88	2.733	0	1	1	0	BIOL89	Q97	BIOL89_Q97	BIOL89_Q97_1	Instr9	Biology	Lower	Yes	7.12	6.13	6.9	8.16	7.91	0.51	1.02	4.32	1.52	4.83
243790483	71	3.274	1	1	0	1	BIOL89	Q97	BIOL89_Q97	BIOL89_Q97_1	Instr9	Biology	Lower	Yes	7.12	6.13	6.9	8.16	7.91	0.51	1.02	4.32	1.52	4.83
750485484	77.13	3.71	1	0	0	0	BIOL89	Q97	BIOL89_Q97	BIOL89_Q97_1	Instr9	Biology	Lower	Yes	7.12	6.13	6.9	8.16	7.91	0.51	1.02	4.32	1.52	4.83
648449419	72	3.412	0	0	0	0	BIOL89	Q97	BIOL89_Q97	BIOL89_Q97_1	Instr9	Biology	Lower	Yes	7.12	6.13	6.9	8.16	7.91	0.51	1.02	4.32	1.52	4.83
551469874	72.38	3.524	0	0	0	0	BIOL89	Q97	BIOL89_Q97	BIOL89_Q97_1	Instr9	Biology	Lower	Yes	7.12	6.13	6.9	8.16	7.91	0.51	1.02	4.32	1.52	4.83
594631073	65.63	3.15	0	1	0	1	BIOL89	Q97	BIOL89_Q97	BIOL89_Q97_1	Instr9	Biology	Lower	Yes	7.12	6.13	6.9	8.16	7.91	0.51	1.02	4.32	1.52	4.83
892692269	65.13	3.367	1	0	0	0	BIOL89	Q97	BIOL89_Q97	BIOL89_Q97_1	Instr9	Biology	Lower	Yes	7.12	6.13	6.9	8.16	7.91	0.51	1.02	4.32	1.52	4.83
955514945	57.38	3.141	0	0	0	0	BIOL89	Q97	BIOL89_Q97	BIOL89_Q97_1	Instr9	Biology	Lower	Yes	7.12	6.13	6.9	8.16	7.91	0.51	1.02	4.32	1.52	4.83
933812742	66.63	3.017	1	0	0	0	BIOL89	Q97	BIOL89_Q97	BIOL89_Q97_1	Instr9	Biology	Lower	Yes	7.12	6.13	6.9	8.16	7.91	0.51	1.02	4.32	1.52	4.83
471190405	55.5	2.333	1	0	0	0	BIOL89	Q97	BIOL89_Q97	BIOL89_Q97_1	Instr9	Biology	Lower	Yes	7.12	6.13	6.9	8.16	7.91	0.51	1.02	4.32	1.52	4.83
296492896	63.63	3.367	0	0	0	0	BIOL89	Q97	BIOL89_Q97	BIOL89_Q97_1	Instr9	Biology	Lower	Yes	7.12	6.13	6.9	8.16	7.91	0.51	1.02	4.32	1.52	4.83
437751101	61.13	2.957	0	1	1	0	BIOL89	Q97	BIOL89_Q97	BIOL89_Q97_1	Instr9	Biology	Lower	Yes	7.12	6.13	6.9	8.16	7.91	0.51	1.02	4.32	1.52	4.83
285820558	64.5	3.083	0	0	0	0	BIOL89	Q97	BIOL89_Q97	BIOL89_Q97_1	Instr9	Biology	Lower	Yes	7.12	6.13	6.9	8.16	7.91	0.51	1.02	4.32	1.52	4.83
448425332	62	3.324	1	0	0	0	BIOL89	Q97	BIOL89_Q97	BIOL89_Q97_1	Instr9	Biology	Lower	Yes	7.12	6.13	6.9	8.16	7.91	0.51	1.02	4.32	1.52	4.83
300608835	63.5	3.055	1	0	0	0	BIOL89	Q97	BIOL89_Q97	BIOL89_Q97_1	Instr9	Biology	Lower	Yes	7.12	6.13	6.9	8.16	7.91	0.51	1.02	4.32	1.52	4.83
787521700	77.38	3.667	0	0	0	0	BIOL89	Q97	BIOL89_Q97	BIOL89_Q97_1	Instr9	Biology	Lower	Yes	7.12	6.13	6.9	8.16	7.91	0.51	1.02	4.32	1.52	4.83
306812479	67.63	3.115	0	0	0	0	BIOL89	Q97	BIOL89_Q97	BIOL89_Q97_1	Instr9	Biology	Lower	Yes	7.12	6.13	6.9	8.16	7.91	0.51	1.02	4.32	1.52	4.83
798671281	67.75	2.44	1	0	0	0	BIOL89	Q97	BIOL89_Q97	BIOL89_Q97_1	Instr9	Biology	Lower	Yes	7.12	6.13	6.9	8.16	7.91	0.51	1.02	4.32	1.52	4.83
297487066	66.13	3.333	0	0	0	0	BIOL89	Q97	BIOL89_Q97	BIOL89_Q97_1	Instr9	Biology	Lower	Yes	7.12	6.13	6.9	8.16	7.91	0.51	1.02	4.32	1.52	4.83
424338269	50.75	2.4	0	0	0	0	BIOL89	Q97	BIOL89_Q97	BIOL89_Q97_1	Instr9	Biology	Lower	Yes	7.12	6.13	6.9	8.16	7.91	0.51	1.02	4.32	1.52	4.83
604259089	83.5	3.779	0	0	0	0	BIOL89	Q97	BIOL89_Q97	BIOL89_Q97_1	Instr9	Biology	Lower	Yes	7.12	6.13	6.9	8.16	7.91	0.51	1.02	4.32	1.52	4.83
248557697	84.63	3.928	0	0	0	0	BIOL89	Q97	BIOL89_Q97	BIOL89_Q97_1	Instr9	Biology	Lower	Yes	7.12	6.13	6.9	8.16	7.91	0.51	1.02	4.32	1.52	4.83
817310791	66.38	3.65	0	0	0	1	BIOL89	Q97	BIOL89_Q97	BIOL89_Q97_1	Instr9	Biology	Lower	Yes	7.12	6.13	6.9	8.16	7.91	0.51	1.02	4.32	1.52	4.83
245135450	79.75	3.283	1	0	0	0	BIOL89	Q97	BIOL89_Q97	BIOL89_Q97_1	Instr9	Biology	Lower	Yes	7.12	6.13	6.9	8.16	7.91	0.51	1.02	4.32	1.52	4.83
660616293	70.63	3.058	1	0	0	0	BIOL89	Q97	BIOL89_Q97	BIOL89_Q97_1	Instr9	Biology	Lower	Yes	7.12	6.13	6.9	8.16	7.91	0.51	1.02	4.32	1.52	4.83
245107991	58.25	3.15	1	0	0	0	BIOL89	Q97	BIOL89_Q97	BIOL89_Q97_1	Instr9	Biology	Lower	Yes	7.12	6.13	6.9	8.16	7.91	0.51	1.02	4.32	1.52	4.83
454993974	67.38	3.617	0	0	0	0	BIOL89	Q97	BIOL89_Q97	BIOL89_Q97_1	Instr9	Biology	Lower	Yes	7.12	6.13	6.9	8.16	7.91	0.51	1.02	4.32	1.52	4.83
292947485	70.25	3.394	0	1	0	1	BIOL89	Q97	BIOL89_Q97	BIOL89_Q97_1	Instr9	Biology	Lower	Yes	7.12	6.13	6.9	8.16	7.91	0.51	1.02	4.32	1.52	4.83
802094644	79.5	3.483	1	0	0	0	BIOL89	Q97	BIOL89_Q97	BIOL89_Q97_1	Instr9	Biology	Lower	Yes	7.12	6.13	6.9	8.16	7.91	0.51	1.02	4.32	1.52	4.83
793734360	58.25	2.568	1	0	0	0	BIOL89	Q97	BIOL89_Q97	BIOL89_Q97_1	Instr9	Biology	Lower	Yes	7.12	6.13	6.9	8.16	7.91	0.51	1.02	4.32	1.52	4.83
884366255	71.75	3.708	1	0	0	0	BIOL89	Q97	BIOL89_Q97	BIOL89_Q97_1	Instr9	Biology	Lower	Yes	7.12	6.13	6.9	8.16	7.91	0.51	1.02	4.32	1.52	4.83
690625996	54.38	3.018	1	0	0	0	BIOL89	Q97	BIOL89_Q97	BIOL89_Q97_1	Instr9	Biology	Lower	Yes	7.12	6.13	6.9	8.16	7.91	0.51	1.02	4.32	1.52	4.83
862030623	40	2.219	1	0	0	1	BIOL89	Q97	BIOL89_Q97	BIOL89_Q97_1	Instr9	Biology	Lower	Yes	7.12	6.13	6.9	8.16	7.91	0.51	1.02	4.32	1.52	4.83
448023774	59	3.408	1	0	0	0	BIOL89	Q97	BIOL89_Q97	BIOL89_Q97_1	Instr9	Biology	Lower	Yes	7.12	6.13	6.9	8.16	7.91	0.51	1.02	4.32	1.52	4.83
667262409	73.13	3.717	0	0	0	0	BIOL89	Q97	BIOL89_Q97	BIOL89_Q97_1	Instr9	Biology	Lower	Yes	7.12	6.13	6.9	8.16	7.91	0.51	1.02	4.32	1.52	4.83
574903769	62.13	2.436	0	0	0	0	BIOL89	Q97	BIOL89_Q97	BIOL89_Q97_1	Instr9	Biology	Lower	Yes	7.12	6.13	6.9	8.16	7.91	0.51	1.02	4.32	1.52	4.83
929011167	91.88	3.85	1	0	0	0	BIOL89	Q97	BIOL89_Q97	BIOL89_Q97_1	Instr9	Biology	Lower	Yes	7.12	6.13	6.9	8.16	7.91	0.51	1.02	4.32	1.52	4.83
896197464	72.13	3.077	1	0	0	0	BIOL89	Q97	BIOL89_Q97	BIOL89_Q97_1	Instr9	Biology	Lower	Yes	7.12	6.13	6.9	8.16	7.91	0.51	1.02	4.32	1.52	4.83
512738942	78.63	3.741	0	0	0	0	BIOL89	Q97	BIOL89_Q97	BIOL89_Q97_1	Instr9	Biology	Lower	Yes	7.12	6.13	6.9	8.16	7.91	0.51	1.02	4.32	1.52	4.83
195017983	68.13	3.371	0	0	0	0	BIOL89	Q97	BIOL89_Q97	BIOL89_Q97_1	Instr9	Biology	Lower	Yes	7.12	6.13	6.9	8.16	7.91	0.51	1.02	4.32	1.52	4.83
470622889	83.75	3.742	0	0	0	1	BIOL89	Q97	BIOL89_Q97	BIOL89_Q97_1	Instr9	Biology	Lower	Yes	7.12	6.13	6.9	8.16	7.91	0.51	1.02	4.32	1.52	4.83
971997747	14.5	1.722	1	0	0	0	BIOL89	Q97	BIOL89_Q97	BIOL89_Q97_1	Instr9	Biology	Lower	Yes	7.12	6.13	6.9	8.16	7.91	0.51	1.02	4.32	1.52	4.83
334479560	75.5	3.6	0	0	0	0	BIOL89	Q97	BIOL89_Q97	BIOL89_Q97_1	Instr9	Biology	Lower	Yes	7.12	6.13	6.9	8.16	7.91	0.51	1.02	4.32	1.52	4.83
321554734	69.88	3.746	0	0	0	0	BIOL89	Q97	BIOL89_Q97	BIOL89_Q97_1	Instr9	Biology	Lower	Yes	7.12	6.13	6.9	8.16	7.91	0.51	1.02	4.32	1.52	4.83
863507686	51.25	2.52	0	1	1	0	BIOL89	Q97	BIOL89_Q97	BIOL89_Q97_1	Instr9	Biology	Lower	Yes	7.12	6.13	6.9	8.16	7.91	0.51	1.02	4.32	1.52	4.83
787051099	71.88	3.583	1	0	0	0	BIOL89	Q97	BIOL89_Q97	BIOL89_Q97_1	Instr9	Biology	Lower	Yes	7.12	6.13	6.9	8.16	7.91	0.51	1.02	4.32	1.52	4.83
382680539	65.88	3.17	0	1	1	0	BIOL89	Q97	BIOL89_Q97	BIOL89_Q97_1	Instr9	Biology	Lower	Yes	7.12	6.13	6.9	8.16	7.91	0.51	1.02	4.32	1.52	4.83
461812582	76.75	3.706	1	1	1	0	BIOL89	Q97	BIOL89_Q97	BIOL89_Q97_1	Instr9	Biology	Lower	Yes	7.12	6.13	6.9	8.16	7.91	0.51	1.02	4.32	1.52	4.83
685039232	71.38	3.125	1	1	0	0	BIOL89	Q97	BIOL89_Q97	BIOL89_Q97_1	Instr9	Biology	Lower	Yes	7.12	6.13	6.9	8.16	7.91	0.51	1.02	4.32	1.52	4.83
284585109	68.63	2.983	0	1	1	0	BIOL89	Q97	BIOL89_Q97	BIOL89_Q97_1	Instr9	Biology	Lower	Yes	7.12	6.13	6.9	8.16	7.91	0.51	1.02	4.32	1.52	4.83
723957708	61.5	3.053	1	0	0	0	BIOL89	Q97	BIOL89_Q97	BIOL89_Q97_1	Instr9	Biology	Lower	Yes	7.12	6.13	6.9	8.16	7.91	0.51	1.02	4.32	1.52	4.83
216777789	85.25	3.783	0	0	0	0	BIOL89	Q97	BIOL89_Q97	BIOL89_Q97_1	Instr9	Biology	Lower	Yes	7.12	6.13	6.9	8.16	7.91	0.51	1.02	4.32	1.52	4.83
116198243	71.13	3.641	1	0	0	0	BIOL89	Q97	BIOL89_Q97	BIOL89_Q97_1	Instr9	Biology	Lower	Yes	7.12	6.13	6.9	8.16	7.91	0.51	1.02	4.32	1.52	4.83
228369183	58.75	2.783	0	0	0	0	BIOL89	Q97	BIOL89_Q97	BIOL89_Q97_1	Instr9	Biology	Lower	Yes	7.12	6.13	6.9	8.16	7.91	0.51	1.02	4.32	1.52	4.83
506837473	56.38	3.475	0	0	0	0	BIOL89	Q97	BIOL89_Q97	BIOL89_Q97_1	Instr9	Biology	Lower	Yes	7.12	6.13	6.9	8.16	7.91	0.51	1.02	4.32	1.52	4.83
808967560	90	3.65	0	0	0	0	BIOL89	Q97	BIOL89_Q97	BIOL89_Q97_1	Instr9	Biology	Lower	Yes	7.12	6.13	6.9	8.16	7.91	0.51	1.02	4.32	1.52	4.83
552809958	81.88	3.935	1	1	1	0	BIOL89	Q97	BIOL89_Q97	BIOL89_Q97_1	Instr9	Biology	Lower	Yes	7.12	6.13	6.9	8.16	7.91	0.51	1.02	4.32	1.52	4.83
139238131	55	3.062	1	1	1	1	BIOL89	Q97	BIOL89_Q97	BIOL89_Q97_1	Instr9	Biology	Lower	Yes	7.12	6.13	6.9	8.16	7.91	0.51	1.02	4.32	1.52	4.83
357761676	79.13	3.545	1	0	0	1	BIOL89	Q97	BIOL89_Q97	BIOL89_Q97_1	Instr9	Biology	Lower	Yes	7.12	6.13	6.9	8.16	7.91	0.51	1.02	4.32	1.52	4.83
889567227	79.13	2.967	0	0	0	0	BIOL89	Q97	BIOL89_Q97	BIOL89_Q97_1	Instr9	Biology	Lower	Yes	7.12	6.13	6.9	8.16	7.91	0.51	1.02	4.32	1.52	4.83
397105054	74.75	2.898	1	0	0	0	BIOL89	Q97	BIOL89_Q97	BIOL89_Q97_1	Instr9	Biology	Lower	Yes	7.12	6.13	6.9	8.16	7.91	0.51	1.02	4.32	1.52	4.83
840114270	48.25	2.508	0	1	1	1	BIOL89	Q97	BIOL89_Q97	BIOL89_Q97_1	Instr9	Biology	Lower	Yes	7.12	6.13	6.9	8.16	7.91	0.51	1.02	4.32	1.52	4.83
595960819	56	2.95	0	0	0	0	BIOL89	Q97	BIOL89_Q97	BIOL89_Q97_1	Instr9	Biology	Lower	Yes	7.12	6.13	6.9	8.16	7.91	0.51	1.02	4.32	1.52	4.83
822221631	65.88	3.123	0	0	0	0	BIOL89	Q97	BIOL89_Q97	BIOL89_Q97_1	Instr9	Biology	Lower	Yes	7.12	6.13	6.9	8.16	7.91	0.51	1.02	4.32	1.52	4.83
276874679	59.5	3.32	1	1	1	1	BIOL89	Q97	BIOL89_Q97	BIOL89_Q97_1	Instr9	Biology	Lower	Yes	7.12	6.13	6.9	8.16	7.91	0.51	1.02	4.32	1.52	4.83
755066095	62.38	3.467	0	0	0	0	BIOL89	Q97	BIOL89_Q97	BIOL89_Q97_1	Instr9	Biology	Lower	Yes	7.12	6.13	6.9	8.16	7.91	0.51	1.02	4.32	1.52	4.83
936183244	86.75	3.933	1	0	0	0	BIOL89	Q97	BIOL89_Q97	BIOL89_Q97_1	Instr9	Biology	Lower	Yes	7.12	6.13	6.9	8.16	7.91	0.51	1.02	4.32	1.52	4.83
338169399	66.38	3.523	0	0	0	0	BIOL89	Q97	BIOL89_Q97	BIOL89_Q97_1	Instr9	Biology	Lower	Yes	7.12	6.13	6.9	8.16	7.91	0.51	1.02	4.32	1.52	4.83
923253577	86.25	3.85	1	0	0	0	BIOL89	Q97	BIOL89_Q97	BIOL89_Q97_1	Instr9	Biology	Lower	Yes	7.12	6.13	6.9	8.16	7.91	0.51	1.02	4.32	1.52	4.83
323837046	72.25	2.867	0	0	0	0	BIOL89	Q97	BIOL89_Q97	BIOL89_Q97_1	Instr9	Biology	Lower	Yes	7.12	6.13	6.9	8.16	7.91	0.51	1.02	4.32	1.52	4.83
372117468	58.13	2.967	1	0	0	1	BIOL89	Q97	BIOL89_Q97	BIOL89_Q97_1	Instr9	Biology	Lower	Yes	7.12	6.13	6.9	8.16	7.91	0.51	1.02	4.32	1.52	4.83
857274178	51.63	3.057	0	0	0	0	BIOL89	Q97	BIOL89_Q97	BIOL89_Q97_1	Instr9	Biology	Lower	Yes	7.12	6.13	6.9	8.16	7.91	0.51	1.02	4.32	1.52	4.83
124181824	78.63	3.257	1	0	0	0	BIOL89	Q97	BIOL89_Q97	BIOL89_Q97_1	Instr9	Biology	Lower	Yes	7.12	6.13	6.9	8.16	7.91	0.51	1.02	4.32	1.52	4.83
172927433	70.88	3.6	0	0	0	0	BIOL89	Q97	BIOL89_Q97	BIOL89_Q97_1	Instr9	Biology	Lower	Yes	7.12	6.13	6.9	8.16	7.91	0.51	1.02	4.32	1.52	4.83
668734477	70.75	2.774	1	0	0	0	BIOL89	Q97	BIOL89_Q97	BIOL89_Q97_1	Instr9	Biology	Lower	Yes	7.12	6.13	6.9	8.16	7.91	0.51	1.02	4.32	1.52	4.83
188424867	57.88	3.022	1	1	1	0	BIOL89	Q97	BIOL89_Q97	BIOL89_Q97_1	Instr9	Biology	Lower	Yes	7.12	6.13	6.9	8.16	7.91	0.51	1.02	4.32	1.52	4.83
954436867	66	3.039	1	0	0	0	BIOL89	Q97	BIOL89_Q97	BIOL89_Q97_1	Instr9	Biology	Lower	Yes	7.12	6.13	6.9	8.16	7.91	0.51	1.02	4.32	1.52	4.83
431125685	57.13	3.631	0	1	1	1	BIOL89	Q97	BIOL89_Q97	BIOL89_Q97_1	Instr9	Biology	Lower	Yes	7.12	6.13	6.9	8.16	7.91	0.51	1.02	4.32	1.52	4.83
888229044	55.38	3.5	0	0	0	0	BIOL89	Q97	BIOL89_Q97	BIOL89_Q97_1	Instr9	Biology	Lower	Yes	7.12	6.13	6.9	8.16	7.91	0.51	1.02	4.32	1.52	4.83
640021745	0	3.788	0	0	0	0	BIOL89	Q97	BIOL89_Q97	BIOL89_Q97_1	Instr9	Biology	Lower	Yes	7.12	6.13	6.9	8.16	7.91	0.51	1.02	4.32	1.52	4.83
911584927	64.25	3.471	0	0	0	0	BIOL89	Q97	BIOL89_Q97	BIOL89_Q97_1	Instr9	Biology	Lower	Yes	7.12	6.13	6.9	8.16	7.91	0.51	1.02	4.32	1.52	4.83
162528320	77.38	3.683	1	0	0	0	BIOL89	Q97	BIOL89_Q97	BIOL89_Q97_1	Instr9	Biology	Lower	Yes	7.12	6.13	6.9	8.16	7.91	0.51	1.02	4.32	1.52	4.83
966530836	70.13	3.593	0	0	0	0	BIOL89	Q97	BIOL89_Q97	BIOL89_Q97_1	Instr9	Biology	Lower	Yes	7.12	6.13	6.9	8.16	7.91	0.51	1.02	4.32	1.52	4.83
376747568	79.75	3.633	0	0	0	0	BIOL89	Q97	BIOL89_Q97	BIOL89_Q97_1	Instr9	Biology	Lower	Yes	7.12	6.13	6.9	8.16	7.91	0.51	1.02	4.32	1.52	4.83
830204464	71	3.232	1	1	0	1	BIOL89	Q97	BIOL89_Q97	BIOL89_Q97_1	Instr9	Biology	Lower	Yes	7.12	6.13	6.9	8.16	7.91	0.51	1.02	4.32	1.52	4.83
861840167	50	1.37	0	1	1	1	BIOL89	Q97	BIOL89_Q97	BIOL89_Q97_1	Instr9	Biology	Lower	Yes	7.12	6.13	6.9	8.16	7.91	0.51	1.02	4.32	1.52	4.83
885809511	82.38	3.947	1	0	0	0	BIOL89	Q97	BIOL89_Q97	BIOL89_Q97_1	Instr9	Biology	Lower	Yes	7.12	6.13	6.9	8.16	7.91	0.51	1.02	4.32	1.52	4.83
367588073	77.13	3.929	0	0	0	0	BIOL89	Q97	BIOL89_Q97	BIOL89_Q97_1	Instr9	Biology	Lower	Yes	7.12	6.13	6.9	8.16	7.91	0.51	1.02	4.32	1.52	4.83
565788447	70.25	3.78	1	0	0	1	BIOL89	Q97	BIOL89_Q97	BIOL89_Q97_1	Instr9	Biology	Lower	Yes	7.12	6.13	6.9	8.16	7.91	0.51	1.02	4.32	1.52	4.83
444426501	62	3.532	1	0	0	1	BIOL89	Q97	BIOL89_Q97	BIOL89_Q97_1	Instr9	Biology	Lower	Yes	7.12	6.13	6.9	8.16	7.91	0.51	1.02	4.32	1.52	4.83
431366375	63.63	3.406	0	0	0	0	BIOL89	Q97	BIOL89_Q97	BIOL89_Q97_1	Instr9	Biology	Lower	Yes	7.12	6.13	6.9	8.16	7.91	0.51	1.02	4.32	1.52	4.83
979368760	63.75	3.017	1	0	0	1	BIOL89	Q97	BIOL89_Q97	BIOL89_Q97_1	Instr9	Biology	Lower	Yes	7.12	6.13	6.9	8.16	7.91	0.51	1.02	4.32	1.52	4.83
522143526	49.88	2.354	0	1	0	1	BIOL89	Q97	BIOL89_Q97	BIOL89_Q97_1	Instr9	Biology	Lower	Yes	7.12	6.13	6.9	8.16	7.91	0.51	1.02	4.32	1.52	4.83
680492588	62.38	2.9	0	0	0	0	BIOL89	Q97	BIOL89_Q97	BIOL89_Q97_1	Instr9	Biology	Lower	Yes	7.12	6.13	6.9	8.16	7.91	0.51	1.02	4.32	1.52	4.83
512226970	72	3.466	1	0	0	0	BIOL89	Q97	BIOL89_Q97	BIOL89_Q97_1	Instr9	Biology	Lower	Yes	7.12	6.13	6.9	8.16	7.91	0.51	1.02	4.32	1.52	4.83
880309867	49.63	3.222	0	0	0	0	BIOL89	Q97	BIOL89_Q97	BIOL89_Q97_1	Instr9	Biology	Lower	Yes	7.12	6.13	6.9	8.16	7.91	0.51	1.02	4.32	1.52	4.83
937496173	50	2.619	0	1	0	1	BIOL89	Q97	BIOL89_Q97	BIOL89_Q97_1	Instr9	Biology	Lower	Yes	7.12	6.13	6.9	8.16	7.91	0.51	1.02	4.32	1.52	4.83
981367867	64.25	3.148	0	0	0	1	BIOL89	Q97	BIOL89_Q97	BIOL89_Q97_1	Instr9	Biology	Lower	Yes	7.12	6.13	6.9	8.16	7.91	0.51	1.02	4.32	1.52	4.83
158863229	59.63	2.694	0	0	0	0	BIOL89	Q97	BIOL89_Q97	BIOL89_Q97_1	Instr9	Biology	Lower	Yes	7.12	6.13	6.9	8.16	7.91	0.51	1.02	4.32	1.52	4.83
929606806	85.13	3.82	0	0	0	0	BIOL89	Q97	BIOL89_Q97	BIOL89_Q97_1	Instr9	Biology	Lower	Yes	7.12	6.13	6.9	8.16	7.91	0.51	1.02	4.32	1.52	4.83
397980816	80.75	3.57	0	0	0	0	BIOL89	Q97	BIOL89_Q97	BIOL89_Q97_1	Instr9	Biology	Lower	Yes	7.12	6.13	6.9	8.16	7.91	0.51	1.02	4.32	1.52	4.83
982784611	65.75	2.963	0	0	0	1	BIOL89	Q97	BIOL89_Q97	BIOL89_Q97_1	Instr9	Biology	Lower	Yes	7.12	6.13	6.9	8.16	7.91	0.51	1.02	4.32	1.52	4.83
270989537	75	3.536	1	0	0	0	BIOL89	Q97	BIOL89_Q97	BIOL89_Q97_1	Instr9	Biology	Lower	Yes	7.12	6.13	6.9	8.16	7.91	0.51	1.02	4.32	1.52	4.83
533750742	57.63	3	1	1	1	0	BIOL89	Q97	BIOL89_Q97	BIOL89_Q97_1	Instr9	Biology	Lower	Yes	7.12	6.13	6.9	8.16	7.91	0.51	1.02	4.32	1.52	4.83
937520751	53.45	2.514	0	1	1	1	BIOL89	Q97	BIOL89_Q97	BIOL89_Q97_1	Instr9	Biology	Lower	Yes	7.12	6.13	6.9	8.16	7.91	0.51	1.02	4.32	1.52	4.83
824523051	79.75	3.65	0	0	0	0	BIOL89	Q97	BIOL89_Q97	BIOL89_Q97_1	Instr9	Biology	Lower	Yes	7.12	6.13	6.9	8.16	7.91	0.51	1.02	4.32	1.52	4.83
694138572	72.38	3.65	0	0	0	0	BIOL89	Q97	BIOL89_Q97	BIOL89_Q97_1	Instr9	Biology	Lower	Yes	7.12	6.13	6.9	8.16	7.91	0.51	1.02	4.32	1.52	4.83
711216287	56.75	3.067	0	0	0	1	BIOL89	Q97	BIOL89_Q97	BIOL89_Q97_1	Instr9	Biology	Lower	Yes	7.12	6.13	6.9	8.16	7.91	0.51	1.02	4.32	1.52	4.83
497180866	73.88	3.42	0	0	0	0	BIOL89	Q97	BIOL89_Q97	BIOL89_Q97_1	Instr9	Biology	Lower	Yes	7.12	6.13	6.9	8.16	7.91	0.51	1.02	4.32	1.52	4.83
255356449	73.5	3.689	1	0	0	0	BIOL89	Q97	BIOL89_Q97	BIOL89_Q97_1	Instr9	Biology	Lower	Yes	7.12	6.13	6.9	8.16	7.91	0.51	1.02	4.32	1.52	4.83
395242765	65	3.23	1	0	0	1	BIOL89	Q97	BIOL89_Q97	BIOL89_Q97_1	Instr9	Biology	Lower	Yes	7.12	6.13	6.9	8.16	7.91	0.51	1.02	4.32	1.52	4.83
707909827	74.5	3.393	0	0	0	0	BIOL89	Q97	BIOL89_Q97	BIOL89_Q97_1	Instr9	Biology	Lower	Yes	7.12	6.13	6.9	8.16	7.91	0.51	1.02	4.32	1.52	4.83
257738519	57.4	2.935	0	1	1	1	BIOL89	Q97	BIOL89_Q97	BIOL89_Q97_1	Instr9	Biology	Lower	Yes	7.12	6.13	6.9	8.16	7.91	0.51	1.02	4.32	1.52	4.83
902661612	59.13	3.183	0	1	0	0	BIOL89	Q97	BIOL89_Q97	BIOL89_Q97_1	Instr9	Biology	Lower	Yes	7.12	6.13	6.9	8.16	7.91	0.51	1.02	4.32	1.52	4.83
997545807	73.5	3.813	1	0	0	0	BIOL89	Q97	BIOL89_Q97	BIOL89_Q97_1	Instr9	Biology	Lower	Yes	7.12	6.13	6.9	8.16	7.91	0.51	1.02	4.32	1.52	4.83
813583233	83.5	3.783	0	0	0	0	BIOL89	Q97	BIOL89_Q97	BIOL89_Q97_1	Instr9	Biology	Lower	Yes	7.12	6.13	6.9	8.16	7.91	0.51	1.02	4.32	1.52	4.83
452356321	63	2.833	1	1	1	0	BIOL89	Q97	BIOL89_Q97	BIOL89_Q97_1	Instr9	Biology	Lower	Yes	7.12	6.13	6.9	8.16	7.91	0.51	1.02	4.32	1.52	4.83
443684409	66.88	3.552	0	0	0	0	BIOL89	Q97	BIOL89_Q97	BIOL89_Q97_1	Instr9	Biology	Lower	Yes	7.12	6.13	6.9	8.16	7.91	0.51	1.02	4.32	1.52	4.83
402682076	56.38	2.41	0	0	0	0	BIOL89	Q97	BIOL89_Q97	BIOL89_Q97_1	Instr9	Biology	Lower	Yes	7.12	6.13	6.9	8.16	7.91	0.51	1.02	4.32	1.52	4.83
877612480	78.38	3.883	1	1	0	0	BIOL89	Q97	BIOL89_Q97	BIOL89_Q97_1	Instr9	Biology	Lower	Yes	7.12	6.13	6.9	8.16	7.91	0.51	1.02	4.32	1.52	4.83
810345804	41.5	2.25	0	0	0	1	BIOL89	Q97	BIOL89_Q97	BIOL89_Q97_1	Instr9	Biology	Lower	Yes	7.12	6.13	6.9	8.16	7.91	0.51	1.02	4.32	1.52	4.83
169227772	79.75	3.483	0	0	0	1	BIOL89	Q97	BIOL89_Q97	BIOL89_Q97_1	Instr9	Biology	Lower	Yes	7.12	6.13	6.9	8.16	7.91	0.51	1.02	4.32	1.52	4.83
485546093	75.38	3.59	1	0	0	0	BIOL89	Q97	BIOL89_Q97	BIOL89_Q97_1	Instr9	Biology	Lower	Yes	7.12	6.13	6.9	8.16	7.91	0.51	1.02	4.32	1.52	4.83
738303090	53.75	2.491	1	0	0	0	BIOL89	Q97	BIOL89_Q97	BIOL89_Q97_1	Instr9	Biology	Lower	Yes	7.12	6.13	6.9	8.16	7.91	0.51	1.02	4.32	1.52	4.83
120502062	87.38	3.883	0	0	0	0	BIOL89	Q97	BIOL89_Q97	BIOL89_Q97_1	Instr9	Biology	Lower	Yes	7.12	6.13	6.9	8.16	7.91	0.51	1.02	4.32	1.52	4.83
146963831	74.13	3.35	1	0	0	0	BIOL89	Q97	BIOL89_Q97	BIOL89_Q97_1	Instr9	Biology	Lower	Yes	7.12	6.13	6.9	8.16	7.91	0.51	1.02	4.32	1.52	4.83
192921500	76.13	3.904	1	1	1	0	BIOL89	Q97	BIOL89_Q97	BIOL89_Q97_1	Instr9	Biology	Lower	Yes	7.12	6.13	6.9	8.16	7.91	0.51	1.02	4.32	1.52	4.83
508631908	71.88	3.638	0	0	0	0	BIOL89	Q97	BIOL89_Q97	BIOL89_Q97_1	Instr9	Biology	Lower	Yes	7.12	6.13	6.9	8.16	7.91	0.51	1.02	4.32	1.52	4.83
776771768	73.88	3.55	0	0	0	0	BIOL89	Q97	BIOL89_Q97	BIOL89_Q97_1	Instr9	Biology	Lower	Yes	7.12	6.13	6.9	8.16	7.91	0.51	1.02	4.32	1.52	4.83
922132256	61	3.116	0	0	0	0	BIOL89	Q97	BIOL89_Q97	BIOL89_Q97_1	Instr9	Biology	Lower	Yes	7.12	6.13	6.9	8.16	7.91	0.51	1.02	4.32	1.52	4.83
100923251	65.5	3.147	0	0	0	0	BIOL89	Q97	BIOL89_Q97	BIOL89_Q97_1	Instr9	Biology	Lower	Yes	7.12	6.13	6.9	8.16	7.91	0.51	1.02	4.32	1.52	4.83
701739429	40.25	2.435	0	1	0	1	BIOL89	Q97	BIOL89_Q97	BIOL89_Q97_1	Instr9	Biology	Lower	Yes	7.12	6.13	6.9	8.16	7.91	0.51	1.02	4.32	1.52	4.83
236042409	74	3.678	0	0	0	0	BIOL89	Q97	BIOL89_Q97	BIOL89_Q97_1	Instr9	Biology	Lower	Yes	7.12	6.13	6.9	8.16	7.91	0.51	1.02	4.32	1.52	4.83
110144433	66.38	3.533	1	0	0	0	BIOL89	Q97	BIOL89_Q97	BIOL89_Q97_1	Instr9	Biology	Lower	Yes	7.12	6.13	6.9	8.16	7.91	0.51	1.02	4.32	1.52	4.83
298975953	73.13	3.504	0	0	0	0	BIOL89	Q97	BIOL89_Q97	BIOL89_Q97_1	Instr9	Biology	Lower	Yes	7.12	6.13	6.9	8.16	7.91	0.51	1.02	4.32	1.52	4.83
810733938	67.63	3.014	1	0	0	0	BIOL89	Q97	BIOL89_Q97	BIOL89_Q97_1	Instr9	Biology	Lower	Yes	7.12	6.13	6.9	8.16	7.91	0.51	1.02	4.32	1.52	4.83
914803423	38.63	1.838	1	1	1	1	BIOL89	Q97	BIOL89_Q97	BIOL89_Q97_1	Instr9	Biology	Lower	Yes	7.12	6.13	6.9	8.16	7.91	0.51	1.02	4.32	1.52	4.83
692140354	80.25	3.739	1	0	0	0	BIOL89	Q97	BIOL89_Q97	BIOL89_Q97_1	Instr9	Biology	Lower	Yes	7.12	6.13	6.9	8.16	7.91	0.51	1.02	4.32	1.52	4.83
680939327	63.63	2.544	1	0	0	0	BIOL89	Q97	BIOL89_Q97	BIOL89_Q97_1	Instr9	Biology	Lower	Yes	7.12	6.13	6.9	8.16	7.91	0.51	1.02	4.32	1.52	4.83
900798252	76	3.317	1	1	0	1	BIOL89	Q97	BIOL89_Q97	BIOL89_Q97_1	Instr9	Biology	Lower	Yes	7.12	6.13	6.9	8.16	7.91	0.51	1.02	4.32	1.52	4.83
186769320	51.5	2.683	0	0	0	1	BIOL89	Q97	BIOL89_Q97	BIOL89_Q97_1	Instr9	Biology	Lower	Yes	7.12	6.13	6.9	8.16	7.91	0.51	1.02	4.32	1.52	4.83
966437799	72.13	3.643	0	0	0	0	BIOL89	Q97	BIOL89_Q97	BIOL89_Q97_1	Instr9	Biology	Lower	Yes	7.12	6.13	6.9	8.16	7.91	0.51	1.02	4.32	1.52	4.83
941583314	78.25	3.8	1	0	0	0	BIOL89	Q97	BIOL89_Q97	BIOL89_Q97_1	Instr9	Biology	Lower	Yes	7.12	6.13	6.9	8.16	7.91	0.51	1.02	4.32	1.52	4.83
840967525	9.25	1.95	1	1	1	1	BIOL89	Q97	BIOL89_Q97	BIOL89_Q97_1	Instr9	Biology	Lower	Yes	7.12	6.13	6.9	8.16	7.91	0.51	1.02	4.32	1.52	4.83
821084600	66.38	3.732	1	1	1	1	BIOL89	Q97	BIOL89_Q97	BIOL89_Q97_1	Instr9	Biology	Lower	Yes	7.12	6.13	6.9	8.16	7.91	0.51	1.02	4.32	1.52	4.83
539623043	77.13	3.75	1	0	0	0	BIOL89	Q97	BIOL89_Q97	BIOL89_Q97_1	Instr9	Biology	Lower	Yes	7.12	6.13	6.9	8.16	7.91	0.51	1.02	4.32	1.52	4.83
506850895	68.88	2.983	1	0	0	1	BIOL89	Q97	BIOL89_Q97	BIOL89_Q97_1	Instr9	Biology	Lower	Yes	7.12	6.13	6.9	8.16	7.91	0.51	1.02	4.32	1.52	4.83
991144095	78	3.926	0	0	0	0	BIOL89	Q97	BIOL89_Q97	BIOL89_Q97_1	Instr9	Biology	Lower	Yes	7.12	6.13	6.9	8.16	7.91	0.51	1.02	4.32	1.52	4.83
618466421	67.88	2.709	0	0	0	1	BIOL89	Q97	BIOL89_Q97	BIOL89_Q97_1	Instr9	Biology	Lower	Yes	7.12	6.13	6.9	8.16	7.91	0.51	1.02	4.32	1.52	4.83
721773730	69.25	3.478	1	1	1	1	BIOL89	Q97	BIOL89_Q97	BIOL89_Q97_1	Instr9	Biology	Lower	Yes	7.12	6.13	6.9	8.16	7.91	0.51	1.02	4.32	1.52	4.83
468171751	82	3.833	0	0	0	0	BIOL89	Q97	BIOL89_Q97	BIOL89_Q97_1	Instr9	Biology	Lower	Yes	7.12	6.13	6.9	8.16	7.91	0.51	1.02	4.32	1.52	4.83
611701449	67	3.4	0	0	0	0	BIOL89	Q97	BIOL89_Q97	BIOL89_Q97_1	Instr9	Biology	Lower	Yes	7.12	6.13	6.9	8.16	7.91	0.51	1.02	4.32	1.52	4.83
808813517	56.63	3.273	0	1	1	1	BIOL89	Q97	BIOL89_Q97	BIOL89_Q97_1	Instr9	Biology	Lower	Yes	7.12	6.13	6.9	8.16	7.91	0.51	1.02	4.32	1.52	4.83
475833336	63.63	3.41	0	0	0	0	BIOL89	Q97	BIOL89_Q97	BIOL89_Q97_1	Instr9	Biology	Lower	Yes	7.12	6.13	6.9	8.16	7.91	0.51	1.02	4.32	1.52	4.83
654267212	62.75	2.135	1	0	0	0	BIOL89	Q97	BIOL89_Q97	BIOL89_Q97_1	Instr9	Biology	Lower	Yes	7.12	6.13	6.9	8.16	7.91	0.51	1.02	4.32	1.52	4.83
975330239	71.38	3.283	1	0	0	0	BIOL89	Q97	BIOL89_Q97	BIOL89_Q97_1	Instr9	Biology	Lower	Yes	7.12	6.13	6.9	8.16	7.91	0.51	1.02	4.32	1.52	4.83
135981435	90	3.95	0	0	0	0	BIOL89	Q97	BIOL89_Q97	BIOL89_Q97_1	Instr9	Biology	Lower	Yes	7.12	6.13	6.9	8.16	7.91	0.51	1.02	4.32	1.52	4.83
474681935	77.88	3.783	1	0	0	0	BIOL89	Q97	BIOL89_Q97	BIOL89_Q97_1	Instr9	Biology	Lower	Yes	7.12	6.13	6.9	8.16	7.91	0.51	1.02	4.32	1.52	4.83
446994455	63.88	3.688	0	1	1	0	BIOL89	Q97	BIOL89_Q97	BIOL89_Q97_1	Instr9	Biology	Lower	Yes	7.12	6.13	6.9	8.16	7.91	0.51	1.02	4.32	1.52	4.83
542881071	73.5	3.756	1	0	0	0	BIOL89	Q97	BIOL89_Q97	BIOL89_Q97_1	Instr9	Biology	Lower	Yes	7.12	6.13	6.9	8.16	7.91	0.51	1.02	4.32	1.52	4.83
383540249	62.5	3.24	0	0	0	0	BIOL89	Q97	BIOL89_Q97	BIOL89_Q97_1	Instr9	Biology	Lower	Yes	7.12	6.13	6.9	8.16	7.91	0.51	1.02	4.32	1.52	4.83
493433504	66.5	3.3	0	0	0	0	BIOL89	Q97	BIOL89_Q97	BIOL89_Q97_1	Instr9	Biology	Lower	Yes	7.12	6.13	6.9	8.16	7.91	0.51	1.02	4.32	1.52	4.83
481031714	77.25	3.686	1	0	0	0	BIOL89	Q97	BIOL89_Q97	BIOL89_Q97_1	Instr9	Biology	Lower	Yes	7.12	6.13	6.9	8.16	7.91	0.51	1.02	4.32	1.52	4.83
551555778	57.38	2.727	0	0	0	0	BIOL89	Q97	BIOL89_Q97	BIOL89_Q97_1	Instr9	Biology	Lower	Yes	7.12	6.13	6.9	8.16	7.91	0.51	1.02	4.32	1.52	4.83
318435695	68.5	2.567	0	0	0	0	BIOL89	Q97	BIOL89_Q97	BIOL89_Q97_1	Instr9	Biology	Lower	Yes	7.12	6.13	6.9	8.16	7.91	0.51	1.02	4.32	1.52	4.83
199367004	77.13	3.417	1	0	0	0	BIOL89	Q97	BIOL89_Q97	BIOL89_Q97_1	Instr9	Biology	Lower	Yes	7.12	6.13	6.9	8.16	7.91	0.51	1.02	4.32	1.52	4.83
913014599	76.5	3.343	0	0	0	1	BIOL89	Q97	BIOL89_Q97	BIOL89_Q97_1	Instr9	Biology	Lower	Yes	7.12	6.13	6.9	8.16	7.91	0.51	1.02	4.32	1.52	4.83
923548669	50.38	2.516	1	0	0	0	BIOL89	Q97	BIOL89_Q97	BIOL89_Q97_1	Instr9	Biology	Lower	Yes	7.12	6.13	6.9	8.16	7.91	0.51	1.02	4.32	1.52	4.83
154262152	54.75	3.333	0	1	1	1	BIOL89	Q97	BIOL89_Q97	BIOL89_Q97_1	Instr9	Biology	Lower	Yes	7.12	6.13	6.9	8.16	7.91	0.51	1.02	4.32	1.52	4.83
921947220	66.75	2.883	1	0	0	0	BIOL89	Q97	BIOL89_Q97	BIOL89_Q97_1	Instr9	Biology	Lower	Yes	7.12	6.13	6.9	8.16	7.91	0.51	1.02	4.32	1.52	4.83
722649540	65.88	3.483	0	0	0	1	BIOL89	Q97	BIOL89_Q97	BIOL89_Q97_1	Instr9	Biology	Lower	Yes	7.12	6.13	6.9	8.16	7.91	0.51	1.02	4.32	1.52	4.83
420728749	57.25	3.217	0	0	0	0	BIOL89	Q97	BIOL89_Q97	BIOL89_Q97_1	Instr9	Biology	Lower	Yes	7.12	6.13	6.9	8.16	7.91	0.51	1.02	4.32	1.52	4.83
623185139	62.13	3.06	0	0	0	0	BIOL89	Q97	BIOL89_Q97	BIOL89_Q97_1	Instr9	Biology	Lower	Yes	7.12	6.13	6.9	8.16	7.91	0.51	1.02	4.32	1.52	4.83
943886245	51.75	2.185	1	0	0	1	BIOL89	Q97	BIOL89_Q97	BIOL89_Q97_1	Instr9	Biology	Lower	Yes	7.12	6.13	6.9	8.16	7.91	0.51	1.02	4.32	1.52	4.83
768531117	85.38	3.869	0	0	0	0	BIOL89	Q97	BIOL89_Q97	BIOL89_Q97_1	Instr9	Biology	Lower	Yes	7.12	6.13	6.9	8.16	7.91	0.51	1.02	4.32	1.52	4.83
771130979	77.75	3.229	1	0	0	1	BIOL89	Q97	BIOL89_Q97	BIOL89_Q97_1	Instr9	Biology	Lower	Yes	7.12	6.13	6.9	8.16	7.91	0.51	1.02	4.32	1.52	4.83
652749645	60.25	2.758	1	0	0	0	BIOL89	Q97	BIOL89_Q97	BIOL89_Q97_1	Instr9	Biology	Lower	Yes	7.12	6.13	6.9	8.16	7.91	0.51	1.02	4.32	1.52	4.83
970715160	70.75	2.379	0	1	1	0	BIOL89	Q97	BIOL89_Q97	BIOL89_Q97_1	Instr9	Biology	Lower	Yes	7.12	6.13	6.9	8.16	7.91	0.51	1.02	4.32	1.52	4.83
913574033	69.75	3.307	0	0	0	0	BIOL89	Q97	BIOL89_Q97	BIOL89_Q97_1	Instr9	Biology	Lower	Yes	7.12	6.13	6.9	8.16	7.91	0.51	1.02	4.32	1.52	4.83
794070143	63.75	3.565	0	0	0	1	BIOL89	Q97	BIOL89_Q97	BIOL89_Q97_1	Instr9	Biology	Lower	Yes	7.12	6.13	6.9	8.16	7.91	0.51	1.02	4.32	1.52	4.83
626877916	61.25	2.983	0	0	0	0	BIOL89	Q97	BIOL89_Q97	BIOL89_Q97_1	Instr9	Biology	Lower	Yes	7.12	6.13	6.9	8.16	7.91	0.51	1.02	4.32	1.52	4.83
193862924	74.5	3.284	1	0	0	0	BIOL89	Q97	BIOL89_Q97	BIOL89_Q97_1	Instr9	Biology	Lower	Yes	7.12	6.13	6.9	8.16	7.91	0.51	1.02	4.32	1.52	4.83
179795361	63.25	3.167	1	0	0	0	BIOL89	Q97	BIOL89_Q97	BIOL89_Q97_1	Instr9	Biology	Lower	Yes	7.12	6.13	6.9	8.16	7.91	0.51	1.02	4.32	1.52	4.83
221807148	74.75	3.667	0	0	0	0	BIOL89	Q97	BIOL89_Q97	BIOL89_Q97_1	Instr9	Biology	Lower	Yes	7.12	6.13	6.9	8.16	7.91	0.51	1.02	4.32	1.52	4.83
431911845	74.5	3.538	1	0	0	0	BIOL89	Q97	BIOL89_Q97	BIOL89_Q97_1	Instr9	Biology	Lower	Yes	7.12	6.13	6.9	8.16	7.91	0.51	1.02	4.32	1.52	4.83
612769707	61.75	2.7	0	0	0	0	BIOL89	Q97	BIOL89_Q97	BIOL89_Q97_1	Instr9	Biology	Lower	Yes	7.12	6.13	6.9	8.16	7.91	0.51	1.02	4.32	1.52	4.83
859440353	65.25	3.332	1	1	1	0	BIOL89	Q97	BIOL89_Q97	BIOL89_Q97_1	Instr9	Biology	Lower	Yes	7.12	6.13	6.9	8.16	7.91	0.51	1.02	4.32	1.52	4.83
681362314	55.38	2.829	1	0	0	0	BIOL89	Q97	BIOL89_Q97	BIOL89_Q97_1	Instr9	Biology	Lower	Yes	7.12	6.13	6.9	8.16	7.91	0.51	1.02	4.32	1.52	4.83
343075129	59.63	3.125	1	0	0	0	BIOL89	Q97	BIOL89_Q97	BIOL89_Q97_1	Instr9	Biology	Lower	Yes	7.12	6.13	6.9	8.16	7.91	0.51	1.02	4.32	1.52	4.83
241448113	40	2.503	0	0	0	1	BIOL89	Q97	BIOL89_Q97	BIOL89_Q97_1	Instr9	Biology	Lower	Yes	7.12	6.13	6.9	8.16	7.91	0.51	1.02	4.32	1.52	4.83
747181196	62.25	2.738	0	0	0	0	BIOL89	Q97	BIOL89_Q97	BIOL89_Q97_1	Instr9	Biology	Lower	Yes	7.12	6.13	6.9	8.16	7.91	0.51	1.02	4.32	1.52	4.83
255501910	81.5	3.533	1	0	0	0	BIOL89	Q97	BIOL89_Q97	BIOL89_Q97_1	Instr9	Biology	Lower	Yes	7.12	6.13	6.9	8.16	7.91	0.51	1.02	4.32	1.52	4.83
856537184	63.88	3.779	0	0	0	0	BIOL89	Q97	BIOL89_Q97	BIOL89_Q97_1	Instr9	Biology	Lower	Yes	7.12	6.13	6.9	8.16	7.91	0.51	1.02	4.32	1.52	4.83
860814555	69.63	3.811	0	0	0	1	BIOL89	Q97	BIOL89_Q97	BIOL89_Q97_1	Instr9	Biology	Lower	Yes	7.12	6.13	6.9	8.16	7.91	0.51	1.02	4.32	1.52	4.83
884153532	71.38	3.337	0	0	0	0	BIOL89	Q97	BIOL89_Q97	BIOL89_Q97_1	Instr9	Biology	Lower	Yes	7.12	6.13	6.9	8.16	7.91	0.51	1.02	4.32	1.52	4.83
394583546	68.13	3.345	0	0	0	1	BIOL89	Q97	BIOL89_Q97	BIOL89_Q97_1	Instr9	Biology	Lower	Yes	7.12	6.13	6.9	8.16	7.91	0.51	1.02	4.32	1.52	4.83
931105465	77	2.69	1	0	0	0	BIOL89	Q97	BIOL89_Q97	BIOL89_Q97_1	Instr9	Biology	Lower	Yes	7.12	6.13	6.9	8.16	7.91	0.51	1.02	4.32	1.52	4.83
721792963	70.25	2.403	0	1	0	1	BIOL89	Q97	BIOL89_Q97	BIOL89_Q97_1	Instr9	Biology	Lower	Yes	7.12	6.13	6.9	8.16	7.91	0.51	1.02	4.32	1.52	4.83
372455903	72.38	3.7	0	1	1	0	BIOL89	Q97	BIOL89_Q97	BIOL89_Q97_1	Instr9	Biology	Lower	Yes	7.12	6.13	6.9	8.16	7.91	0.51	1.02	4.32	1.52	4.83
945185545	61.38	3.827	1	1	0	1	BIOL89	Q97	BIOL89_Q97	BIOL89_Q97_1	Instr9	Biology	Lower	Yes	7.12	6.13	6.9	8.16	7.91	0.51	1.02	4.32	1.52	4.83
803274753	71.13	3.329	1	1	0	1	BIOL89	Q97	BIOL89_Q97	BIOL89_Q97_1	Instr9	Biology	Lower	Yes	7.12	6.13	6.9	8.16	7.91	0.51	1.02	4.32	1.52	4.83
400882753	68.75	3.484	0	0	0	1	BIOL89	Q97	BIOL89_Q97	BIOL89_Q97_1	Instr9	Biology	Lower	Yes	7.12	6.13	6.9	8.16	7.91	0.51	1.02	4.32	1.52	4.83
809259243	66.38	3.633	0	0	0	0	BIOL89	Q97	BIOL89_Q97	BIOL89_Q97_1	Instr9	Biology	Lower	Yes	7.12	6.13	6.9	8.16	7.91	0.51	1.02	4.32	1.52	4.83
847767159	83.88	3.667	0	0	0	0	BIOL89	Q97	BIOL89_Q97	BIOL89_Q97_1	Instr9	Biology	Lower	Yes	7.12	6.13	6.9	8.16	7.91	0.51	1.02	4.32	1.52	4.83
815187203	42.88	1.1	0	1	0	0	BIOL89	Q97	BIOL89_Q97	BIOL89_Q97_1	Instr9	Biology	Lower	Yes	7.12	6.13	6.9	8.16	7.91	0.51	1.02	4.32	1.52	4.83
873102493	71.75	3.548	0	0	0	1	BIOL89	Q97	BIOL89_Q97	BIOL89_Q97_1	Instr9	Biology	Lower	Yes	7.12	6.13	6.9	8.16	7.91	0.51	1.02	4.32	1.52	4.83
790030850	73.5	3.514	0	0	0	0	BIOL89	Q97	BIOL89_Q97	BIOL89_Q97_1	Instr9	Biology	Lower	Yes	7.12	6.13	6.9	8.16	7.91	0.51	1.02	4.32	1.52	4.83
776890273	33.5	2.296	0	1	1	1	BIOL89	Q97	BIOL89_Q97	BIOL89_Q97_1	Instr9	Biology	Lower	Yes	7.12	6.13	6.9	8.16	7.91	0.51	1.02	4.32	1.52	4.83
456990043	58.38	3.275	0	1	0	1	BIOL89	Q97	BIOL89_Q97	BIOL89_Q97_1	Instr9	Biology	Lower	Yes	7.12	6.13	6.9	8.16	7.91	0.51	1.02	4.32	1.52	4.83
315426915	40.5	1.867	0	0	0	1	BIOL89	Q97	BIOL89_Q97	BIOL89_Q97_1	Instr9	Biology	Lower	Yes	7.12	6.13	6.9	8.16	7.91	0.51	1.02	4.32	1.52	4.83
158829539	69.13	3.375	0	0	0	0	BIOL89	Q97	BIOL89_Q97	BIOL89_Q97_1	Instr9	Biology	Lower	Yes	7.12	6.13	6.9	8.16	7.91	0.51	1.02	4.32	1.52	4.83
877946741	60.25	2.97	0	0	0	0	BIOL89	Q97	BIOL89_Q97	BIOL89_Q97_1	Instr9	Biology	Lower	Yes	7.12	6.13	6.9	8.16	7.91	0.51	1.02	4.32	1.52	4.83
819862973	40.63	1.247	0	1	1	1	BIOL89	Q97	BIOL89_Q97	BIOL89_Q97_1	Instr9	Biology	Lower	Yes	7.12	6.13	6.9	8.16	7.91	0.51	1.02	4.32	1.52	4.83
534246126	55.13	2.985	1	1	0	0	BIOL89	Q97	BIOL89_Q97	BIOL89_Q97_1	Instr9	Biology	Lower	Yes	7.12	6.13	6.9	8.16	7.91	0.51	1.02	4.32	1.52	4.83
887265971	25.25	1.7	1	0	0	0	BIOL89	Q97	BIOL89_Q97	BIOL89_Q97_1	Instr9	Biology	Lower	Yes	7.12	6.13	6.9	8.16	7.91	0.51	1.02	4.32	1.52	4.83
367500992	53.88	2.408	0	0	0	0	BIOL89	Q97	BIOL89_Q97	BIOL89_Q97_1	Instr9	Biology	Lower	Yes	7.12	6.13	6.9	8.16	7.91	0.51	1.02	4.32	1.52	4.83
724234549	66.38	2.997	1	0	0	1	BIOL89	Q97	BIOL89_Q97	BIOL89_Q97_1	Instr9	Biology	Lower	Yes	7.12	6.13	6.9	8.16	7.91	0.51	1.02	4.32	1.52	4.83
443371871	79.5	3.864	1	0	0	0	BIOL89	Q97	BIOL89_Q97	BIOL89_Q97_1	Instr9	Biology	Lower	Yes	7.12	6.13	6.9	8.16	7.91	0.51	1.02	4.32	1.52	4.83
747853126	64.63	3.28	0	0	0	0	BIOL89	Q97	BIOL89_Q97	BIOL89_Q97_1	Instr9	Biology	Lower	Yes	7.12	6.13	6.9	8.16	7.91	0.51	1.02	4.32	1.52	4.83
924015480	65.38	3.283	1	0	0	0	BIOL89	Q97	BIOL89_Q97	BIOL89_Q97_1	Instr9	Biology	Lower	Yes	7.12	6.13	6.9	8.16	7.91	0.51	1.02	4.32	1.52	4.83
183788316	68.63	3.817	0	0	0	0	BIOL89	Q97	BIOL89_Q97	BIOL89_Q97_1	Instr9	Biology	Lower	Yes	7.12	6.13	6.9	8.16	7.91	0.51	1.02	4.32	1.52	4.83
999843804	49	2.593	0	1	0	0	BIOL89	Q97	BIOL89_Q97	BIOL89_Q97_1	Instr9	Biology	Lower	Yes	7.12	6.13	6.9	8.16	7.91	0.51	1.02	4.32	1.52	4.83
515564555	67.13	3.052	1	0	0	0	BIOL89	Q97	BIOL89_Q97	BIOL89_Q97_1	Instr9	Biology	Lower	Yes	7.12	6.13	6.9	8.16	7.91	0.51	1.02	4.32	1.52	4.83
238158042	77.13	3.679	0	0	0	0	BIOL89	Q97	BIOL89_Q97	BIOL89_Q97_1	Instr9	Biology	Lower	Yes	7.12	6.13	6.9	8.16	7.91	0.51	1.02	4.32	1.52	4.83
511301009	78.13	3.694	1	0	0	1	BIOL89	Q97	BIOL89_Q97	BIOL89_Q97_1	Instr9	Biology	Lower	Yes	7.12	6.13	6.9	8.16	7.91	0.51	1.02	4.32	1.52	4.83
364275883	59.25	2.824	0	0	0	0	BIOL89	Q97	BIOL89_Q97	BIOL89_Q97_1	Instr9	Biology	Lower	Yes	7.12	6.13	6.9	8.16	7.91	0.51	1.02	4.32	1.52	4.83
370260616	51.63	3.066	0	0	0	0	BIOL89	Q97	BIOL89_Q97	BIOL89_Q97_1	Instr9	Biology	Lower	Yes	7.12	6.13	6.9	8.16	7.91	0.51	1.02	4.32	1.52	4.83
338484038	66.63	3.431	1	0	0	0	BIOL89	Q97	BIOL89_Q97	BIOL89_Q97_1	Instr9	Biology	Lower	Yes	7.12	6.13	6.9	8.16	7.91	0.51	1.02	4.32	1.52	4.83
112024706	85.38	3.871	1	0	0	0	BIOL89	Q97	BIOL89_Q97	BIOL89_Q97_1	Instr9	Biology	Lower	Yes	7.12	6.13	6.9	8.16	7.91	0.51	1.02	4.32	1.52	4.83
789992114	58.75	2.744	0	0	0	0	BIOL89	Q97	BIOL89_Q97	BIOL89_Q97_1	Instr9	Biology	Lower	Yes	7.12	6.13	6.9	8.16	7.91	0.51	1.02	4.32	1.52	4.83
595337272	32.25	1.965	0	0	0	0	BIOL89	Q97	BIOL89_Q97	BIOL89_Q97_1	Instr9	Biology	Lower	Yes	7.12	6.13	6.9	8.16	7.91	0.51	1.02	4.32	1.52	4.83
810651715	68.25	3.547	0	0	0	0	BIOL89	Q97	BIOL89_Q97	BIOL89_Q97_1	Instr9	Biology	Lower	Yes	7.12	6.13	6.9	8.16	7.91	0.51	1.02	4.32	1.52	4.83
482818945	70.75	3.275	1	0	0	0	BIOL89	Q97	BIOL89_Q97	BIOL89_Q97_1	Instr9	Biology	Lower	Yes	7.12	6.13	6.9	8.16	7.91	0.51	1.02	4.32	1.52	4.83
442219277	71.63	3.167	0	1	0	1	BIOL89	Q97	BIOL89_Q97	BIOL89_Q97_1	Instr9	Biology	Lower	Yes	7.12	6.13	6.9	8.16	7.91	0.51	1.02	4.32	1.52	4.83
770674052	62.13	2.25	1	1	0	1	BIOL89	Q97	BIOL89_Q97	BIOL89_Q97_1	Instr9	Biology	Lower	Yes	7.12	6.13	6.9	8.16	7.91	0.51	1.02	4.32	1.52	4.83
238470542	51.25	3.281	0	0	0	0	BIOL89	Q97	BIOL89_Q97	BIOL89_Q97_1	Instr9	Biology	Lower	Yes	7.12	6.13	6.9	8.16	7.91	0.51	1.02	4.32	1.52	4.83
895529244	65.63	3.543	0	0	0	0	BIOL89	Q97	BIOL89_Q97	BIOL89_Q97_1	Instr9	Biology	Lower	Yes	7.12	6.13	6.9	8.16	7.91	0.51	1.02	4.32	1.52	4.83
442728564	67.13	3.371	0	0	0	0	BIOL89	Q97	BIOL89_Q97	BIOL89_Q97_1	Instr9	Biology	Lower	Yes	7.12	6.13	6.9	8.16	7.91	0.51	1.02	4.32	1.52	4.83
916872915	80	3.917	0	1	0	0	BIOL89	Q97	BIOL89_Q97	BIOL89_Q97_1	Instr9	Biology	Lower	Yes	7.12	6.13	6.9	8.16	7.91	0.51	1.02	4.32	1.52	4.83
601630133	73.38	3.786	0	0	0	0	BIOL89	Q97	BIOL89_Q97	BIOL89_Q97_1	Instr9	Biology	Lower	Yes	7.12	6.13	6.9	8.16	7.91	0.51	1.02	4.32	1.52	4.83
821665889	55.75	3.248	0	0	0	1	BIOL89	Q97	BIOL89_Q97	BIOL89_Q97_1	Instr9	Biology	Lower	Yes	7.12	6.13	6.9	8.16	7.91	0.51	1.02	4.32	1.52	4.83
259002522	59.38	3.239	1	0	0	0	BIOL89	Q97	BIOL89_Q97	BIOL89_Q97_1	Instr9	Biology	Lower	Yes	7.12	6.13	6.9	8.16	7.91	0.51	1.02	4.32	1.52	4.83
604774231	72.75	3.186	1	0	0	0	BIOL89	Q97	BIOL89_Q97	BIOL89_Q97_1	Instr9	Biology	Lower	Yes	7.12	6.13	6.9	8.16	7.91	0.51	1.02	4.32	1.52	4.83
335967073	59.13	3.1	0	0	0	0	BIOL89	Q97	BIOL89_Q97	BIOL89_Q97_1	Instr9	Biology	Lower	Yes	7.12	6.13	6.9	8.16	7.91	0.51	1.02	4.32	1.52	4.83
968406271	81.25	3.783	0	1	0	0	BIOL89	Q97	BIOL89_Q97	BIOL89_Q97_1	Instr9	Biology	Lower	Yes	7.12	6.13	6.9	8.16	7.91	0.51	1.02	4.32	1.52	4.83
841849157	65.75	3.319	0	0	0	1	BIOL89	Q97	BIOL89_Q97	BIOL89_Q97_1	Instr9	Biology	Lower	Yes	7.12	6.13	6.9	8.16	7.91	0.51	1.02	4.32	1.52	4.83
213775321	67.63	3.519	1	0	0	0	BIOL89	Q97	BIOL89_Q97	BIOL89_Q97_1	Instr9	Biology	Lower	Yes	7.12	6.13	6.9	8.16	7.91	0.51	1.02	4.32	1.52	4.83
256606859	56.88	3.12	0	0	0	0	BIOL89	Q97	BIOL89_Q97	BIOL89_Q97_1	Instr9	Biology	Lower	Yes	7.12	6.13	6.9	8.16	7.91	0.51	1.02	4.32	1.52	4.83
784679545	85.13	4	0	0	0	0	BIOL89	Q97	BIOL89_Q97	BIOL89_Q97_1	Instr9	Biology	Lower	Yes	7.12	6.13	6.9	8.16	7.91	0.51	1.02	4.32	1.52	4.83
397254317	70.13	3.719	1	0	0	0	BIOL89	Q97	BIOL89_Q97	BIOL89_Q97_1	Instr9	Biology	Lower	Yes	7.12	6.13	6.9	8.16	7.91	0.51	1.02	4.32	1.52	4.83
540113862	65.63	3.573	0	0	0	1	BIOL89	Q97	BIOL89_Q97	BIOL89_Q97_1	Instr9	Biology	Lower	Yes	7.12	6.13	6.9	8.16	7.91	0.51	1.02	4.32	1.52	4.83
862890233	60.63	2.933	0	0	0	0	BIOL89	Q97	BIOL89_Q97	BIOL89_Q97_1	Instr9	Biology	Lower	Yes	7.12	6.13	6.9	8.16	7.91	0.51	1.02	4.32	1.52	4.83
496004863	50.88	3.103	1	0	0	0	BIOL89	Q97	BIOL89_Q97	BIOL89_Q97_1	Instr9	Biology	Lower	Yes	7.12	6.13	6.9	8.16	7.91	0.51	1.02	4.32	1.52	4.83
247983359	89.25	3.7	0	0	0	0	BIOL89	Q32	BIOL89_Q32	BIOL89_Q32_1	Instr9	Biology	Lower	Yes	5.39	4.11	11.03	8.73	9.75	0.77	2.05	12.06	4.62	4.359999999999999
173756408	88.75	3.957	1	0	0	0	BIOL89	Q32	BIOL89_Q32	BIOL89_Q32_1	Instr9	Biology	Lower	Yes	5.39	4.11	11.03	8.73	9.75	0.77	2.05	12.06	4.62	4.359999999999999
863540775	86.63	3.733	1	0	0	0	BIOL89	Q32	BIOL89_Q32	BIOL89_Q32_1	Instr9	Biology	Lower	Yes	5.39	4.11	11.03	8.73	9.75	0.77	2.05	12.06	4.62	4.359999999999999
904816954	84.63	3.967	0	0	0	0	BIOL89	Q32	BIOL89_Q32	BIOL89_Q32_1	Instr9	Biology	Lower	Yes	5.39	4.11	11.03	8.73	9.75	0.77	2.05	12.06	4.62	4.359999999999999
456979617	86.38	3.821	1	0	0	0	BIOL89	Q32	BIOL89_Q32	BIOL89_Q32_1	Instr9	Biology	Lower	Yes	5.39	4.11	11.03	8.73	9.75	0.77	2.05	12.06	4.62	4.359999999999999
722594813	85.25	3.788	1	1	1	1	BIOL89	Q32	BIOL89_Q32	BIOL89_Q32_1	Instr9	Biology	Lower	Yes	5.39	4.11	11.03	8.73	9.75	0.77	2.05	12.06	4.62	4.359999999999999
905965893	84.88	3.717	0	1	0	0	BIOL89	Q32	BIOL89_Q32	BIOL89_Q32_1	Instr9	Biology	Lower	Yes	5.39	4.11	11.03	8.73	9.75	0.77	2.05	12.06	4.62	4.359999999999999
852963941	84.25	3.984	1	0	1	0	BIOL89	Q32	BIOL89_Q32	BIOL89_Q32_1	Instr9	Biology	Lower	Yes	5.39	4.11	11.03	8.73	9.75	0.77	2.05	12.06	4.62	4.359999999999999
888495987	84.5	3.652	0	0	0	0	BIOL89	Q32	BIOL89_Q32	BIOL89_Q32_1	Instr9	Biology	Lower	Yes	5.39	4.11	11.03	8.73	9.75	0.77	2.05	12.06	4.62	4.359999999999999
412863169	84	3.652	0	0	0	0	BIOL89	Q32	BIOL89_Q32	BIOL89_Q32_1	Instr9	Biology	Lower	Yes	5.39	4.11	11.03	8.73	9.75	0.77	2.05	12.06	4.62	4.359999999999999
700187758	83.5	3.982	0	0	0	0	BIOL89	Q32	BIOL89_Q32	BIOL89_Q32_1	Instr9	Biology	Lower	Yes	5.39	4.11	11.03	8.73	9.75	0.77	2.05	12.06	4.62	4.359999999999999
382953377	83.5	3.867	0	0	0	0	BIOL89	Q32	BIOL89_Q32	BIOL89_Q32_1	Instr9	Biology	Lower	Yes	5.39	4.11	11.03	8.73	9.75	0.77	2.05	12.06	4.62	4.359999999999999
693566339	82.88	3.954	0	0	0	0	BIOL89	Q32	BIOL89_Q32	BIOL89_Q32_1	Instr9	Biology	Lower	Yes	5.39	4.11	11.03	8.73	9.75	0.77	2.05	12.06	4.62	4.359999999999999
482477560	83.13	4	0	0	0	0	BIOL89	Q32	BIOL89_Q32	BIOL89_Q32_1	Instr9	Biology	Lower	Yes	5.39	4.11	11.03	8.73	9.75	0.77	2.05	12.06	4.62	4.359999999999999
205075603	82.13	3.86	0	0	0	0	BIOL89	Q32	BIOL89_Q32	BIOL89_Q32_1	Instr9	Biology	Lower	Yes	5.39	4.11	11.03	8.73	9.75	0.77	2.05	12.06	4.62	4.359999999999999
716986983	81.38	3.933	0	0	0	0	BIOL89	Q32	BIOL89_Q32	BIOL89_Q32_1	Instr9	Biology	Lower	Yes	5.39	4.11	11.03	8.73	9.75	0.77	2.05	12.06	4.62	4.359999999999999
468121983	82.88	3.94	1	0	0	0	BIOL89	Q32	BIOL89_Q32	BIOL89_Q32_1	Instr9	Biology	Lower	Yes	5.39	4.11	11.03	8.73	9.75	0.77	2.05	12.06	4.62	4.359999999999999
649448509	81.13	3.887	1	0	0	0	BIOL89	Q32	BIOL89_Q32	BIOL89_Q32_1	Instr9	Biology	Lower	Yes	5.39	4.11	11.03	8.73	9.75	0.77	2.05	12.06	4.62	4.359999999999999
980239411	83.88	3.842	0	0	0	0	BIOL89	Q32	BIOL89_Q32	BIOL89_Q32_1	Instr9	Biology	Lower	Yes	5.39	4.11	11.03	8.73	9.75	0.77	2.05	12.06	4.62	4.359999999999999
169989907	80.75	3.891	0	0	0	0	BIOL89	Q32	BIOL89_Q32	BIOL89_Q32_1	Instr9	Biology	Lower	Yes	5.39	4.11	11.03	8.73	9.75	0.77	2.05	12.06	4.62	4.359999999999999
433499771	81.75	3.725	1	0	0	0	BIOL89	Q32	BIOL89_Q32	BIOL89_Q32_1	Instr9	Biology	Lower	Yes	5.39	4.11	11.03	8.73	9.75	0.77	2.05	12.06	4.62	4.359999999999999
361783774	80.88	3.733	0	0	0	0	BIOL89	Q32	BIOL89_Q32	BIOL89_Q32_1	Instr9	Biology	Lower	Yes	5.39	4.11	11.03	8.73	9.75	0.77	2.05	12.06	4.62	4.359999999999999
559647840	83	3.259	0	0	0	0	BIOL89	Q32	BIOL89_Q32	BIOL89_Q32_1	Instr9	Biology	Lower	Yes	5.39	4.11	11.03	8.73	9.75	0.77	2.05	12.06	4.62	4.359999999999999
754572166	81.13	3.717	0	0	0	0	BIOL89	Q32	BIOL89_Q32	BIOL89_Q32_1	Instr9	Biology	Lower	Yes	5.39	4.11	11.03	8.73	9.75	0.77	2.05	12.06	4.62	4.359999999999999
351380129	81.38	3.26	1	0	0	0	BIOL89	Q32	BIOL89_Q32	BIOL89_Q32_1	Instr9	Biology	Lower	Yes	5.39	4.11	11.03	8.73	9.75	0.77	2.05	12.06	4.62	4.359999999999999
932244877	81.63	3.667	1	0	0	1	BIOL89	Q32	BIOL89_Q32	BIOL89_Q32_1	Instr9	Biology	Lower	Yes	5.39	4.11	11.03	8.73	9.75	0.77	2.05	12.06	4.62	4.359999999999999
392248443	79.88	3.8	0	0	0	0	BIOL89	Q32	BIOL89_Q32	BIOL89_Q32_1	Instr9	Biology	Lower	Yes	5.39	4.11	11.03	8.73	9.75	0.77	2.05	12.06	4.62	4.359999999999999
577349301	79.5	3.936	0	0	0	0	BIOL89	Q32	BIOL89_Q32	BIOL89_Q32_1	Instr9	Biology	Lower	Yes	5.39	4.11	11.03	8.73	9.75	0.77	2.05	12.06	4.62	4.359999999999999
109454878	80.63	3.633	0	0	0	0	BIOL89	Q32	BIOL89_Q32	BIOL89_Q32_1	Instr9	Biology	Lower	Yes	5.39	4.11	11.03	8.73	9.75	0.77	2.05	12.06	4.62	4.359999999999999
325278434	83.5	3.704	1	0	0	0	BIOL89	Q32	BIOL89_Q32	BIOL89_Q32_1	Instr9	Biology	Lower	Yes	5.39	4.11	11.03	8.73	9.75	0.77	2.05	12.06	4.62	4.359999999999999
240440055	78.88	3.918	0	0	0	0	BIOL89	Q32	BIOL89_Q32	BIOL89_Q32_1	Instr9	Biology	Lower	Yes	5.39	4.11	11.03	8.73	9.75	0.77	2.05	12.06	4.62	4.359999999999999
633292065	82	3.641	0	0	0	0	BIOL89	Q32	BIOL89_Q32	BIOL89_Q32_1	Instr9	Biology	Lower	Yes	5.39	4.11	11.03	8.73	9.75	0.77	2.05	12.06	4.62	4.359999999999999
612305728	81.25	3.483	0	0	0	0	BIOL89	Q32	BIOL89_Q32	BIOL89_Q32_1	Instr9	Biology	Lower	Yes	5.39	4.11	11.03	8.73	9.75	0.77	2.05	12.06	4.62	4.359999999999999
425763297	81.75	3.556	1	0	0	0	BIOL89	Q32	BIOL89_Q32	BIOL89_Q32_1	Instr9	Biology	Lower	Yes	5.39	4.11	11.03	8.73	9.75	0.77	2.05	12.06	4.62	4.359999999999999
808890523	83	3.875	1	0	0	0	BIOL89	Q32	BIOL89_Q32	BIOL89_Q32_1	Instr9	Biology	Lower	Yes	5.39	4.11	11.03	8.73	9.75	0.77	2.05	12.06	4.62	4.359999999999999
499340467	79.13	3.855	0	0	0	0	BIOL89	Q32	BIOL89_Q32	BIOL89_Q32_1	Instr9	Biology	Lower	Yes	5.39	4.11	11.03	8.73	9.75	0.77	2.05	12.06	4.62	4.359999999999999
211104775	79.5	3.896	1	0	0	0	BIOL89	Q32	BIOL89_Q32	BIOL89_Q32_1	Instr9	Biology	Lower	Yes	5.39	4.11	11.03	8.73	9.75	0.77	2.05	12.06	4.62	4.359999999999999
115019091	81	3.855	0	0	0	0	BIOL89	Q32	BIOL89_Q32	BIOL89_Q32_1	Instr9	Biology	Lower	Yes	5.39	4.11	11.03	8.73	9.75	0.77	2.05	12.06	4.62	4.359999999999999
654836044	79	3.818	0	1	0	1	BIOL89	Q32	BIOL89_Q32	BIOL89_Q32_1	Instr9	Biology	Lower	Yes	5.39	4.11	11.03	8.73	9.75	0.77	2.05	12.06	4.62	4.359999999999999
602037818	81.25	3.421	1	0	1	0	BIOL89	Q32	BIOL89_Q32	BIOL89_Q32_1	Instr9	Biology	Lower	Yes	5.39	4.11	11.03	8.73	9.75	0.77	2.05	12.06	4.62	4.359999999999999
919610402	78.88	3.828	0	0	0	0	BIOL89	Q32	BIOL89_Q32	BIOL89_Q32_1	Instr9	Biology	Lower	Yes	5.39	4.11	11.03	8.73	9.75	0.77	2.05	12.06	4.62	4.359999999999999
792457847	79.63	3.96	0	0	0	0	BIOL89	Q32	BIOL89_Q32	BIOL89_Q32_1	Instr9	Biology	Lower	Yes	5.39	4.11	11.03	8.73	9.75	0.77	2.05	12.06	4.62	4.359999999999999
318506683	79.38	3.783	0	0	0	0	BIOL89	Q32	BIOL89_Q32	BIOL89_Q32_1	Instr9	Biology	Lower	Yes	5.39	4.11	11.03	8.73	9.75	0.77	2.05	12.06	4.62	4.359999999999999
219039889	81.38	3.656	0	0	0	0	BIOL89	Q32	BIOL89_Q32	BIOL89_Q32_1	Instr9	Biology	Lower	Yes	5.39	4.11	11.03	8.73	9.75	0.77	2.05	12.06	4.62	4.359999999999999
902621754	79	3.871	0	0	0	1	BIOL89	Q32	BIOL89_Q32	BIOL89_Q32_1	Instr9	Biology	Lower	Yes	5.39	4.11	11.03	8.73	9.75	0.77	2.05	12.06	4.62	4.359999999999999
896651678	79	3.083	1	0	0	0	BIOL89	Q32	BIOL89_Q32	BIOL89_Q32_1	Instr9	Biology	Lower	Yes	5.39	4.11	11.03	8.73	9.75	0.77	2.05	12.06	4.62	4.359999999999999
796328291	79.63	3.461	0	0	0	0	BIOL89	Q32	BIOL89_Q32	BIOL89_Q32_1	Instr9	Biology	Lower	Yes	5.39	4.11	11.03	8.73	9.75	0.77	2.05	12.06	4.62	4.359999999999999
653648182	80.38	2.3	0	0	0	0	BIOL89	Q32	BIOL89_Q32	BIOL89_Q32_1	Instr9	Biology	Lower	Yes	5.39	4.11	11.03	8.73	9.75	0.77	2.05	12.06	4.62	4.359999999999999
960353035	80.75	3.9	0	0	0	0	BIOL89	Q32	BIOL89_Q32	BIOL89_Q32_1	Instr9	Biology	Lower	Yes	5.39	4.11	11.03	8.73	9.75	0.77	2.05	12.06	4.62	4.359999999999999
877519088	78.38	3.84	0	0	0	0	BIOL89	Q32	BIOL89_Q32	BIOL89_Q32_1	Instr9	Biology	Lower	Yes	5.39	4.11	11.03	8.73	9.75	0.77	2.05	12.06	4.62	4.359999999999999
125555289	77.75	3.833	0	0	0	0	BIOL89	Q32	BIOL89_Q32	BIOL89_Q32_1	Instr9	Biology	Lower	Yes	5.39	4.11	11.03	8.73	9.75	0.77	2.05	12.06	4.62	4.359999999999999
591045022	78	3.883	1	0	0	0	BIOL89	Q32	BIOL89_Q32	BIOL89_Q32_1	Instr9	Biology	Lower	Yes	5.39	4.11	11.03	8.73	9.75	0.77	2.05	12.06	4.62	4.359999999999999
104936013	77.93	3.173	1	0	0	0	BIOL89	Q32	BIOL89_Q32	BIOL89_Q32_1	Instr9	Biology	Lower	Yes	5.39	4.11	11.03	8.73	9.75	0.77	2.05	12.06	4.62	4.359999999999999
412510957	77.88	3.631	1	0	0	0	BIOL89	Q32	BIOL89_Q32	BIOL89_Q32_1	Instr9	Biology	Lower	Yes	5.39	4.11	11.03	8.73	9.75	0.77	2.05	12.06	4.62	4.359999999999999
551846573	76.88	3.49	1	0	0	0	BIOL89	Q32	BIOL89_Q32	BIOL89_Q32_1	Instr9	Biology	Lower	Yes	5.39	4.11	11.03	8.73	9.75	0.77	2.05	12.06	4.62	4.359999999999999
132657016	78	3.734	1	0	0	0	BIOL89	Q32	BIOL89_Q32	BIOL89_Q32_1	Instr9	Biology	Lower	Yes	5.39	4.11	11.03	8.73	9.75	0.77	2.05	12.06	4.62	4.359999999999999
740418075	79.5	3.622	1	1	1	0	BIOL89	Q32	BIOL89_Q32	BIOL89_Q32_1	Instr9	Biology	Lower	Yes	5.39	4.11	11.03	8.73	9.75	0.77	2.05	12.06	4.62	4.359999999999999
344694818	76.75	3.29	1	0	0	1	BIOL89	Q32	BIOL89_Q32	BIOL89_Q32_1	Instr9	Biology	Lower	Yes	5.39	4.11	11.03	8.73	9.75	0.77	2.05	12.06	4.62	4.359999999999999
920881041	78.5	3.823	1	0	0	0	BIOL89	Q32	BIOL89_Q32	BIOL89_Q32_1	Instr9	Biology	Lower	Yes	5.39	4.11	11.03	8.73	9.75	0.77	2.05	12.06	4.62	4.359999999999999
777268365	77.13	2.85	0	0	0	0	BIOL89	Q32	BIOL89_Q32	BIOL89_Q32_1	Instr9	Biology	Lower	Yes	5.39	4.11	11.03	8.73	9.75	0.77	2.05	12.06	4.62	4.359999999999999
432955228	76.88	3.057	0	0	0	0	BIOL89	Q32	BIOL89_Q32	BIOL89_Q32_1	Instr9	Biology	Lower	Yes	5.39	4.11	11.03	8.73	9.75	0.77	2.05	12.06	4.62	4.359999999999999
315688482	77.25	3.767	0	0	0	0	BIOL89	Q32	BIOL89_Q32	BIOL89_Q32_1	Instr9	Biology	Lower	Yes	5.39	4.11	11.03	8.73	9.75	0.77	2.05	12.06	4.62	4.359999999999999
804641686	78.38	3.617	1	0	0	0	BIOL89	Q32	BIOL89_Q32	BIOL89_Q32_1	Instr9	Biology	Lower	Yes	5.39	4.11	11.03	8.73	9.75	0.77	2.05	12.06	4.62	4.359999999999999
674544453	76.5	3.817	0	0	0	0	BIOL89	Q32	BIOL89_Q32	BIOL89_Q32_1	Instr9	Biology	Lower	Yes	5.39	4.11	11.03	8.73	9.75	0.77	2.05	12.06	4.62	4.359999999999999
122682307	76.13	3.583	0	0	0	0	BIOL89	Q32	BIOL89_Q32	BIOL89_Q32_1	Instr9	Biology	Lower	Yes	5.39	4.11	11.03	8.73	9.75	0.77	2.05	12.06	4.62	4.359999999999999
519347396	77.38	3.8	0	0	0	0	BIOL89	Q32	BIOL89_Q32	BIOL89_Q32_1	Instr9	Biology	Lower	Yes	5.39	4.11	11.03	8.73	9.75	0.77	2.05	12.06	4.62	4.359999999999999
173213167	77.5	3.77	1	1	1	0	BIOL89	Q32	BIOL89_Q32	BIOL89_Q32_1	Instr9	Biology	Lower	Yes	5.39	4.11	11.03	8.73	9.75	0.77	2.05	12.06	4.62	4.359999999999999
397459121	80.75	3.1	0	0	0	1	BIOL89	Q32	BIOL89_Q32	BIOL89_Q32_1	Instr9	Biology	Lower	Yes	5.39	4.11	11.03	8.73	9.75	0.77	2.05	12.06	4.62	4.359999999999999
808880181	77.38	3.403	0	0	0	0	BIOL89	Q32	BIOL89_Q32	BIOL89_Q32_1	Instr9	Biology	Lower	Yes	5.39	4.11	11.03	8.73	9.75	0.77	2.05	12.06	4.62	4.359999999999999
129498779	75.38	3.583	0	0	0	0	BIOL89	Q32	BIOL89_Q32	BIOL89_Q32_1	Instr9	Biology	Lower	Yes	5.39	4.11	11.03	8.73	9.75	0.77	2.05	12.06	4.62	4.359999999999999
847990133	76.38	3.433	1	0	0	0	BIOL89	Q32	BIOL89_Q32	BIOL89_Q32_1	Instr9	Biology	Lower	Yes	5.39	4.11	11.03	8.73	9.75	0.77	2.05	12.06	4.62	4.359999999999999
138477194	76.38	3.046	1	0	0	0	BIOL89	Q32	BIOL89_Q32	BIOL89_Q32_1	Instr9	Biology	Lower	Yes	5.39	4.11	11.03	8.73	9.75	0.77	2.05	12.06	4.62	4.359999999999999
603997245	78.5	3.781	0	0	0	1	BIOL89	Q32	BIOL89_Q32	BIOL89_Q32_1	Instr9	Biology	Lower	Yes	5.39	4.11	11.03	8.73	9.75	0.77	2.05	12.06	4.62	4.359999999999999
345280333	79.75	3.482	0	0	0	0	BIOL89	Q32	BIOL89_Q32	BIOL89_Q32_1	Instr9	Biology	Lower	Yes	5.39	4.11	11.03	8.73	9.75	0.77	2.05	12.06	4.62	4.359999999999999
190333330	76.75	3.224	0	0	0	1	BIOL89	Q32	BIOL89_Q32	BIOL89_Q32_1	Instr9	Biology	Lower	Yes	5.39	4.11	11.03	8.73	9.75	0.77	2.05	12.06	4.62	4.359999999999999
460897653	75.63	3.618	0	0	0	0	BIOL89	Q32	BIOL89_Q32	BIOL89_Q32_1	Instr9	Biology	Lower	Yes	5.39	4.11	11.03	8.73	9.75	0.77	2.05	12.06	4.62	4.359999999999999
335843775	74.5	3.504	0	1	0	1	BIOL89	Q32	BIOL89_Q32	BIOL89_Q32_1	Instr9	Biology	Lower	Yes	5.39	4.11	11.03	8.73	9.75	0.77	2.05	12.06	4.62	4.359999999999999
434717394	77.38	3.036	1	0	0	1	BIOL89	Q32	BIOL89_Q32	BIOL89_Q32_1	Instr9	Biology	Lower	Yes	5.39	4.11	11.03	8.73	9.75	0.77	2.05	12.06	4.62	4.359999999999999
249194595	76	3.692	1	0	0	0	BIOL89	Q32	BIOL89_Q32	BIOL89_Q32_1	Instr9	Biology	Lower	Yes	5.39	4.11	11.03	8.73	9.75	0.77	2.05	12.06	4.62	4.359999999999999
471105742	74.88	3.733	0	0	0	1	BIOL89	Q32	BIOL89_Q32	BIOL89_Q32_1	Instr9	Biology	Lower	Yes	5.39	4.11	11.03	8.73	9.75	0.77	2.05	12.06	4.62	4.359999999999999
575835081	74.63	3.683	0	1	0	0	BIOL89	Q32	BIOL89_Q32	BIOL89_Q32_1	Instr9	Biology	Lower	Yes	5.39	4.11	11.03	8.73	9.75	0.77	2.05	12.06	4.62	4.359999999999999
611708255	76.13	3.818	1	0	0	0	BIOL89	Q32	BIOL89_Q32	BIOL89_Q32_1	Instr9	Biology	Lower	Yes	5.39	4.11	11.03	8.73	9.75	0.77	2.05	12.06	4.62	4.359999999999999
455002833	75.13	3.607	0	0	0	0	BIOL89	Q32	BIOL89_Q32	BIOL89_Q32_1	Instr9	Biology	Lower	Yes	5.39	4.11	11.03	8.73	9.75	0.77	2.05	12.06	4.62	4.359999999999999
610243030	76.88	3.474	1	0	0	0	BIOL89	Q32	BIOL89_Q32	BIOL89_Q32_1	Instr9	Biology	Lower	Yes	5.39	4.11	11.03	8.73	9.75	0.77	2.05	12.06	4.62	4.359999999999999
510959390	75.63	3.417	0	1	1	0	BIOL89	Q32	BIOL89_Q32	BIOL89_Q32_1	Instr9	Biology	Lower	Yes	5.39	4.11	11.03	8.73	9.75	0.77	2.05	12.06	4.62	4.359999999999999
777591811	76	3.583	1	0	0	0	BIOL89	Q32	BIOL89_Q32	BIOL89_Q32_1	Instr9	Biology	Lower	Yes	5.39	4.11	11.03	8.73	9.75	0.77	2.05	12.06	4.62	4.359999999999999
141163623	74.38	3.742	0	0	0	0	BIOL89	Q32	BIOL89_Q32	BIOL89_Q32_1	Instr9	Biology	Lower	Yes	5.39	4.11	11.03	8.73	9.75	0.77	2.05	12.06	4.62	4.359999999999999
588034689	75.75	3.58	0	0	0	0	BIOL89	Q32	BIOL89_Q32	BIOL89_Q32_1	Instr9	Biology	Lower	Yes	5.39	4.11	11.03	8.73	9.75	0.77	2.05	12.06	4.62	4.359999999999999
458308589	79.5	3.167	0	0	0	0	BIOL89	Q32	BIOL89_Q32	BIOL89_Q32_1	Instr9	Biology	Lower	Yes	5.39	4.11	11.03	8.73	9.75	0.77	2.05	12.06	4.62	4.359999999999999
476469063	78.63	3.733	1	0	0	0	BIOL89	Q32	BIOL89_Q32	BIOL89_Q32_1	Instr9	Biology	Lower	Yes	5.39	4.11	11.03	8.73	9.75	0.77	2.05	12.06	4.62	4.359999999999999
298879306	78	3.561	0	0	0	0	BIOL89	Q32	BIOL89_Q32	BIOL89_Q32_1	Instr9	Biology	Lower	Yes	5.39	4.11	11.03	8.73	9.75	0.77	2.05	12.06	4.62	4.359999999999999
824661091	73.63	3.6	0	0	0	0	BIOL89	Q32	BIOL89_Q32	BIOL89_Q32_1	Instr9	Biology	Lower	Yes	5.39	4.11	11.03	8.73	9.75	0.77	2.05	12.06	4.62	4.359999999999999
225248749	77	3.452	0	1	1	0	BIOL89	Q32	BIOL89_Q32	BIOL89_Q32_1	Instr9	Biology	Lower	Yes	5.39	4.11	11.03	8.73	9.75	0.77	2.05	12.06	4.62	4.359999999999999
618128705	74.88	3.183	0	0	0	0	BIOL89	Q32	BIOL89_Q32	BIOL89_Q32_1	Instr9	Biology	Lower	Yes	5.39	4.11	11.03	8.73	9.75	0.77	2.05	12.06	4.62	4.359999999999999
654155487	74.38	3.279	1	0	0	0	BIOL89	Q32	BIOL89_Q32	BIOL89_Q32_1	Instr9	Biology	Lower	Yes	5.39	4.11	11.03	8.73	9.75	0.77	2.05	12.06	4.62	4.359999999999999
372006057	83.75	3.775	1	0	0	0	BIOL89	Q32	BIOL89_Q32	BIOL89_Q32_1	Instr9	Biology	Lower	Yes	5.39	4.11	11.03	8.73	9.75	0.77	2.05	12.06	4.62	4.359999999999999
517996015	74.75	3.6	1	0	0	0	BIOL89	Q32	BIOL89_Q32	BIOL89_Q32_1	Instr9	Biology	Lower	Yes	5.39	4.11	11.03	8.73	9.75	0.77	2.05	12.06	4.62	4.359999999999999
488290014	73	3.533	0	1	0	0	BIOL89	Q32	BIOL89_Q32	BIOL89_Q32_1	Instr9	Biology	Lower	Yes	5.39	4.11	11.03	8.73	9.75	0.77	2.05	12.06	4.62	4.359999999999999
378021604	73.5	3.614	1	0	0	0	BIOL89	Q32	BIOL89_Q32	BIOL89_Q32_1	Instr9	Biology	Lower	Yes	5.39	4.11	11.03	8.73	9.75	0.77	2.05	12.06	4.62	4.359999999999999
814763610	73.25	3.933	0	0	0	1	BIOL89	Q32	BIOL89_Q32	BIOL89_Q32_1	Instr9	Biology	Lower	Yes	5.39	4.11	11.03	8.73	9.75	0.77	2.05	12.06	4.62	4.359999999999999
895388340	73.65	3.652	0	0	0	0	BIOL89	Q32	BIOL89_Q32	BIOL89_Q32_1	Instr9	Biology	Lower	Yes	5.39	4.11	11.03	8.73	9.75	0.77	2.05	12.06	4.62	4.359999999999999
123144672	73.5	3.478	0	0	0	0	BIOL89	Q32	BIOL89_Q32	BIOL89_Q32_1	Instr9	Biology	Lower	Yes	5.39	4.11	11.03	8.73	9.75	0.77	2.05	12.06	4.62	4.359999999999999
185223476	73.38	3.55	0	0	0	0	BIOL89	Q32	BIOL89_Q32	BIOL89_Q32_1	Instr9	Biology	Lower	Yes	5.39	4.11	11.03	8.73	9.75	0.77	2.05	12.06	4.62	4.359999999999999
575815400	73.63	3.471	1	0	0	0	BIOL89	Q32	BIOL89_Q32	BIOL89_Q32_1	Instr9	Biology	Lower	Yes	5.39	4.11	11.03	8.73	9.75	0.77	2.05	12.06	4.62	4.359999999999999
944930202	74.88	3.567	0	0	0	0	BIOL89	Q32	BIOL89_Q32	BIOL89_Q32_1	Instr9	Biology	Lower	Yes	5.39	4.11	11.03	8.73	9.75	0.77	2.05	12.06	4.62	4.359999999999999
701067358	83.75	3.5	0	0	0	0	BIOL89	Q32	BIOL89_Q32	BIOL89_Q32_1	Instr9	Biology	Lower	Yes	5.39	4.11	11.03	8.73	9.75	0.77	2.05	12.06	4.62	4.359999999999999
171043092	74	3.668	1	0	0	0	BIOL89	Q32	BIOL89_Q32	BIOL89_Q32_1	Instr9	Biology	Lower	Yes	5.39	4.11	11.03	8.73	9.75	0.77	2.05	12.06	4.62	4.359999999999999
989860479	72.25	3.4	0	0	0	0	BIOL89	Q32	BIOL89_Q32	BIOL89_Q32_1	Instr9	Biology	Lower	Yes	5.39	4.11	11.03	8.73	9.75	0.77	2.05	12.06	4.62	4.359999999999999
959296060	74.25	3.63	1	0	0	0	BIOL89	Q32	BIOL89_Q32	BIOL89_Q32_1	Instr9	Biology	Lower	Yes	5.39	4.11	11.03	8.73	9.75	0.77	2.05	12.06	4.62	4.359999999999999
753862151	72.5	3.676	0	0	0	1	BIOL89	Q32	BIOL89_Q32	BIOL89_Q32_1	Instr9	Biology	Lower	Yes	5.39	4.11	11.03	8.73	9.75	0.77	2.05	12.06	4.62	4.359999999999999
473524059	73.13	3.6	0	0	0	1	BIOL89	Q32	BIOL89_Q32	BIOL89_Q32_1	Instr9	Biology	Lower	Yes	5.39	4.11	11.03	8.73	9.75	0.77	2.05	12.06	4.62	4.359999999999999
272947313	73.25	3.583	0	0	0	0	BIOL89	Q32	BIOL89_Q32	BIOL89_Q32_1	Instr9	Biology	Lower	Yes	5.39	4.11	11.03	8.73	9.75	0.77	2.05	12.06	4.62	4.359999999999999
709435609	73	3.667	1	0	0	0	BIOL89	Q32	BIOL89_Q32	BIOL89_Q32_1	Instr9	Biology	Lower	Yes	5.39	4.11	11.03	8.73	9.75	0.77	2.05	12.06	4.62	4.359999999999999
236365449	74	3.394	0	0	0	0	BIOL89	Q32	BIOL89_Q32	BIOL89_Q32_1	Instr9	Biology	Lower	Yes	5.39	4.11	11.03	8.73	9.75	0.77	2.05	12.06	4.62	4.359999999999999
877916849	73	3.35	0	0	0	0	BIOL89	Q32	BIOL89_Q32	BIOL89_Q32_1	Instr9	Biology	Lower	Yes	5.39	4.11	11.03	8.73	9.75	0.77	2.05	12.06	4.62	4.359999999999999
982973532	72.38	3.533	1	0	0	0	BIOL89	Q32	BIOL89_Q32	BIOL89_Q32_1	Instr9	Biology	Lower	Yes	5.39	4.11	11.03	8.73	9.75	0.77	2.05	12.06	4.62	4.359999999999999
149652684	72.75	3.844	0	0	0	0	BIOL89	Q32	BIOL89_Q32	BIOL89_Q32_1	Instr9	Biology	Lower	Yes	5.39	4.11	11.03	8.73	9.75	0.77	2.05	12.06	4.62	4.359999999999999
675844572	74.5	2.95	1	0	0	0	BIOL89	Q32	BIOL89_Q32	BIOL89_Q32_1	Instr9	Biology	Lower	Yes	5.39	4.11	11.03	8.73	9.75	0.77	2.05	12.06	4.62	4.359999999999999
604428099	72.75	3.7	0	0	0	0	BIOL89	Q32	BIOL89_Q32	BIOL89_Q32_1	Instr9	Biology	Lower	Yes	5.39	4.11	11.03	8.73	9.75	0.77	2.05	12.06	4.62	4.359999999999999
474922865	76.88	2.059	1	0	0	0	BIOL89	Q32	BIOL89_Q32	BIOL89_Q32_1	Instr9	Biology	Lower	Yes	5.39	4.11	11.03	8.73	9.75	0.77	2.05	12.06	4.62	4.359999999999999
912994246	72	3.38	1	1	0	1	BIOL89	Q32	BIOL89_Q32	BIOL89_Q32_1	Instr9	Biology	Lower	Yes	5.39	4.11	11.03	8.73	9.75	0.77	2.05	12.06	4.62	4.359999999999999
394990921	72.38	3.654	0	1	1	0	BIOL89	Q32	BIOL89_Q32	BIOL89_Q32_1	Instr9	Biology	Lower	Yes	5.39	4.11	11.03	8.73	9.75	0.77	2.05	12.06	4.62	4.359999999999999
256155626	72	3.318	1	0	0	1	BIOL89	Q32	BIOL89_Q32	BIOL89_Q32_1	Instr9	Biology	Lower	Yes	5.39	4.11	11.03	8.73	9.75	0.77	2.05	12.06	4.62	4.359999999999999
500747433	72	3.617	0	0	0	0	BIOL89	Q32	BIOL89_Q32	BIOL89_Q32_1	Instr9	Biology	Lower	Yes	5.39	4.11	11.03	8.73	9.75	0.77	2.05	12.06	4.62	4.359999999999999
981564981	75.63	2.983	1	0	0	0	BIOL89	Q32	BIOL89_Q32	BIOL89_Q32_1	Instr9	Biology	Lower	Yes	5.39	4.11	11.03	8.73	9.75	0.77	2.05	12.06	4.62	4.359999999999999
519720318	72.13	3.267	1	0	0	0	BIOL89	Q32	BIOL89_Q32	BIOL89_Q32_1	Instr9	Biology	Lower	Yes	5.39	4.11	11.03	8.73	9.75	0.77	2.05	12.06	4.62	4.359999999999999
557267582	73.88	3.538	0	0	0	0	BIOL89	Q32	BIOL89_Q32	BIOL89_Q32_1	Instr9	Biology	Lower	Yes	5.39	4.11	11.03	8.73	9.75	0.77	2.05	12.06	4.62	4.359999999999999
614219327	72.5	3.442	0	0	0	1	BIOL89	Q32	BIOL89_Q32	BIOL89_Q32_1	Instr9	Biology	Lower	Yes	5.39	4.11	11.03	8.73	9.75	0.77	2.05	12.06	4.62	4.359999999999999
281622721	72.63	3.583	0	0	0	0	BIOL89	Q32	BIOL89_Q32	BIOL89_Q32_1	Instr9	Biology	Lower	Yes	5.39	4.11	11.03	8.73	9.75	0.77	2.05	12.06	4.62	4.359999999999999
547287884	71.38	3.913	0	0	0	1	BIOL89	Q32	BIOL89_Q32	BIOL89_Q32_1	Instr9	Biology	Lower	Yes	5.39	4.11	11.03	8.73	9.75	0.77	2.05	12.06	4.62	4.359999999999999
183823288	72.5	3.85	0	0	0	0	BIOL89	Q32	BIOL89_Q32	BIOL89_Q32_1	Instr9	Biology	Lower	Yes	5.39	4.11	11.03	8.73	9.75	0.77	2.05	12.06	4.62	4.359999999999999
347453814	77	3.331	0	1	1	1	BIOL89	Q32	BIOL89_Q32	BIOL89_Q32_1	Instr9	Biology	Lower	Yes	5.39	4.11	11.03	8.73	9.75	0.77	2.05	12.06	4.62	4.359999999999999
275290970	71.5	3.778	0	0	0	0	BIOL89	Q32	BIOL89_Q32	BIOL89_Q32_1	Instr9	Biology	Lower	Yes	5.39	4.11	11.03	8.73	9.75	0.77	2.05	12.06	4.62	4.359999999999999
939110798	71.38	3.452	1	0	0	0	BIOL89	Q32	BIOL89_Q32	BIOL89_Q32_1	Instr9	Biology	Lower	Yes	5.39	4.11	11.03	8.73	9.75	0.77	2.05	12.06	4.62	4.359999999999999
702431834	73.88	3.083	0	0	0	0	BIOL89	Q32	BIOL89_Q32	BIOL89_Q32_1	Instr9	Biology	Lower	Yes	5.39	4.11	11.03	8.73	9.75	0.77	2.05	12.06	4.62	4.359999999999999
829161123	72.75	3.339	0	0	0	0	BIOL89	Q32	BIOL89_Q32	BIOL89_Q32_1	Instr9	Biology	Lower	Yes	5.39	4.11	11.03	8.73	9.75	0.77	2.05	12.06	4.62	4.359999999999999
539531671	70.5	3.741	0	0	0	0	BIOL89	Q32	BIOL89_Q32	BIOL89_Q32_1	Instr9	Biology	Lower	Yes	5.39	4.11	11.03	8.73	9.75	0.77	2.05	12.06	4.62	4.359999999999999
982779210	71.75	3.183	1	0	0	0	BIOL89	Q32	BIOL89_Q32	BIOL89_Q32_1	Instr9	Biology	Lower	Yes	5.39	4.11	11.03	8.73	9.75	0.77	2.05	12.06	4.62	4.359999999999999
199192381	70.63	3.561	0	0	0	0	BIOL89	Q32	BIOL89_Q32	BIOL89_Q32_1	Instr9	Biology	Lower	Yes	5.39	4.11	11.03	8.73	9.75	0.77	2.05	12.06	4.62	4.359999999999999
116483014	72.13	3.243	1	0	0	1	BIOL89	Q32	BIOL89_Q32	BIOL89_Q32_1	Instr9	Biology	Lower	Yes	5.39	4.11	11.03	8.73	9.75	0.77	2.05	12.06	4.62	4.359999999999999
441834165	71.38	3.434	0	0	0	0	BIOL89	Q32	BIOL89_Q32	BIOL89_Q32_1	Instr9	Biology	Lower	Yes	5.39	4.11	11.03	8.73	9.75	0.77	2.05	12.06	4.62	4.359999999999999
332644627	71.63	3.766	1	0	0	0	BIOL89	Q32	BIOL89_Q32	BIOL89_Q32_1	Instr9	Biology	Lower	Yes	5.39	4.11	11.03	8.73	9.75	0.77	2.05	12.06	4.62	4.359999999999999
501682012	70.88	3.267	0	0	0	0	BIOL89	Q32	BIOL89_Q32	BIOL89_Q32_1	Instr9	Biology	Lower	Yes	5.39	4.11	11.03	8.73	9.75	0.77	2.05	12.06	4.62	4.359999999999999
630150491	75.63	3.282	0	0	0	0	BIOL89	Q32	BIOL89_Q32	BIOL89_Q32_1	Instr9	Biology	Lower	Yes	5.39	4.11	11.03	8.73	9.75	0.77	2.05	12.06	4.62	4.359999999999999
761997807	70	3.182	1	0	0	1	BIOL89	Q32	BIOL89_Q32	BIOL89_Q32_1	Instr9	Biology	Lower	Yes	5.39	4.11	11.03	8.73	9.75	0.77	2.05	12.06	4.62	4.359999999999999
255230025	71	3.483	1	0	0	0	BIOL89	Q32	BIOL89_Q32	BIOL89_Q32_1	Instr9	Biology	Lower	Yes	5.39	4.11	11.03	8.73	9.75	0.77	2.05	12.06	4.62	4.359999999999999
619090571	71.38	3.417	0	0	0	1	BIOL89	Q32	BIOL89_Q32	BIOL89_Q32_1	Instr9	Biology	Lower	Yes	5.39	4.11	11.03	8.73	9.75	0.77	2.05	12.06	4.62	4.359999999999999
876572783	70.5	3.617	0	1	1	0	BIOL89	Q32	BIOL89_Q32	BIOL89_Q32_1	Instr9	Biology	Lower	Yes	5.39	4.11	11.03	8.73	9.75	0.77	2.05	12.06	4.62	4.359999999999999
716044081	70.63	3.6	0	1	0	0	BIOL89	Q32	BIOL89_Q32	BIOL89_Q32_1	Instr9	Biology	Lower	Yes	5.39	4.11	11.03	8.73	9.75	0.77	2.05	12.06	4.62	4.359999999999999
454049867	72.75	3.435	0	0	0	0	BIOL89	Q32	BIOL89_Q32	BIOL89_Q32_1	Instr9	Biology	Lower	Yes	5.39	4.11	11.03	8.73	9.75	0.77	2.05	12.06	4.62	4.359999999999999
125236239	70.63	3.567	1	0	0	0	BIOL89	Q32	BIOL89_Q32	BIOL89_Q32_1	Instr9	Biology	Lower	Yes	5.39	4.11	11.03	8.73	9.75	0.77	2.05	12.06	4.62	4.359999999999999
884074358	71.88	3.565	1	0	0	0	BIOL89	Q32	BIOL89_Q32	BIOL89_Q32_1	Instr9	Biology	Lower	Yes	5.39	4.11	11.03	8.73	9.75	0.77	2.05	12.06	4.62	4.359999999999999
778163587	73.38	3.6	1	0	0	0	BIOL89	Q32	BIOL89_Q32	BIOL89_Q32_1	Instr9	Biology	Lower	Yes	5.39	4.11	11.03	8.73	9.75	0.77	2.05	12.06	4.62	4.359999999999999
419443208	70	3.419	1	0	0	0	BIOL89	Q32	BIOL89_Q32	BIOL89_Q32_1	Instr9	Biology	Lower	Yes	5.39	4.11	11.03	8.73	9.75	0.77	2.05	12.06	4.62	4.359999999999999
140482260	70.63	3.4	0	0	0	1	BIOL89	Q32	BIOL89_Q32	BIOL89_Q32_1	Instr9	Biology	Lower	Yes	5.39	4.11	11.03	8.73	9.75	0.77	2.05	12.06	4.62	4.359999999999999
360703369	70.25	3.629	0	0	0	0	BIOL89	Q32	BIOL89_Q32	BIOL89_Q32_1	Instr9	Biology	Lower	Yes	5.39	4.11	11.03	8.73	9.75	0.77	2.05	12.06	4.62	4.359999999999999
681534815	70.13	3.033	0	0	0	0	BIOL89	Q32	BIOL89_Q32	BIOL89_Q32_1	Instr9	Biology	Lower	Yes	5.39	4.11	11.03	8.73	9.75	0.77	2.05	12.06	4.62	4.359999999999999
889933820	72	3.396	1	1	0	0	BIOL89	Q32	BIOL89_Q32	BIOL89_Q32_1	Instr9	Biology	Lower	Yes	5.39	4.11	11.03	8.73	9.75	0.77	2.05	12.06	4.62	4.359999999999999
538866312	70.63	3.458	1	0	0	0	BIOL89	Q32	BIOL89_Q32	BIOL89_Q32_1	Instr9	Biology	Lower	Yes	5.39	4.11	11.03	8.73	9.75	0.77	2.05	12.06	4.62	4.359999999999999
688149606	70	3.4	1	1	1	0	BIOL89	Q32	BIOL89_Q32	BIOL89_Q32_1	Instr9	Biology	Lower	Yes	5.39	4.11	11.03	8.73	9.75	0.77	2.05	12.06	4.62	4.359999999999999
218902437	69.63	3.55	1	0	0	0	BIOL89	Q32	BIOL89_Q32	BIOL89_Q32_1	Instr9	Biology	Lower	Yes	5.39	4.11	11.03	8.73	9.75	0.77	2.05	12.06	4.62	4.359999999999999
795321546	71.88	3.272	0	0	0	0	BIOL89	Q32	BIOL89_Q32	BIOL89_Q32_1	Instr9	Biology	Lower	Yes	5.39	4.11	11.03	8.73	9.75	0.77	2.05	12.06	4.62	4.359999999999999
993945731	70.25	3.697	0	0	0	0	BIOL89	Q32	BIOL89_Q32	BIOL89_Q32_1	Instr9	Biology	Lower	Yes	5.39	4.11	11.03	8.73	9.75	0.77	2.05	12.06	4.62	4.359999999999999
427301570	73.13	3.859	1	0	0	0	BIOL89	Q32	BIOL89_Q32	BIOL89_Q32_1	Instr9	Biology	Lower	Yes	5.39	4.11	11.03	8.73	9.75	0.77	2.05	12.06	4.62	4.359999999999999
129389222	72.75	3.046	0	0	0	0	BIOL89	Q32	BIOL89_Q32	BIOL89_Q32_1	Instr9	Biology	Lower	Yes	5.39	4.11	11.03	8.73	9.75	0.77	2.05	12.06	4.62	4.359999999999999
425509051	71.5	3.067	0	0	0	1	BIOL89	Q32	BIOL89_Q32	BIOL89_Q32_1	Instr9	Biology	Lower	Yes	5.39	4.11	11.03	8.73	9.75	0.77	2.05	12.06	4.62	4.359999999999999
939059622	70.88	3.439	0	0	0	0	BIOL89	Q32	BIOL89_Q32	BIOL89_Q32_1	Instr9	Biology	Lower	Yes	5.39	4.11	11.03	8.73	9.75	0.77	2.05	12.06	4.62	4.359999999999999
261386479	70.25	3.854	0	0	0	0	BIOL89	Q32	BIOL89_Q32	BIOL89_Q32_1	Instr9	Biology	Lower	Yes	5.39	4.11	11.03	8.73	9.75	0.77	2.05	12.06	4.62	4.359999999999999
869446416	69.88	2.996	1	0	0	0	BIOL89	Q32	BIOL89_Q32	BIOL89_Q32_1	Instr9	Biology	Lower	Yes	5.39	4.11	11.03	8.73	9.75	0.77	2.05	12.06	4.62	4.359999999999999
352102770	69	3.182	0	1	0	0	BIOL89	Q32	BIOL89_Q32	BIOL89_Q32_1	Instr9	Biology	Lower	Yes	5.39	4.11	11.03	8.73	9.75	0.77	2.05	12.06	4.62	4.359999999999999
152493920	69.5	3.4	1	0	0	1	BIOL89	Q32	BIOL89_Q32	BIOL89_Q32_1	Instr9	Biology	Lower	Yes	5.39	4.11	11.03	8.73	9.75	0.77	2.05	12.06	4.62	4.359999999999999
214229751	70.13	3.217	0	1	1	0	BIOL89	Q32	BIOL89_Q32	BIOL89_Q32_1	Instr9	Biology	Lower	Yes	5.39	4.11	11.03	8.73	9.75	0.77	2.05	12.06	4.62	4.359999999999999
935055530	68.63	3.5	0	0	0	0	BIOL89	Q32	BIOL89_Q32	BIOL89_Q32_1	Instr9	Biology	Lower	Yes	5.39	4.11	11.03	8.73	9.75	0.77	2.05	12.06	4.62	4.359999999999999
718768805	75.25	2.897	0	0	0	0	BIOL89	Q32	BIOL89_Q32	BIOL89_Q32_1	Instr9	Biology	Lower	Yes	5.39	4.11	11.03	8.73	9.75	0.77	2.05	12.06	4.62	4.359999999999999
624111025	67.5	3.55	1	0	0	0	BIOL89	Q32	BIOL89_Q32	BIOL89_Q32_1	Instr9	Biology	Lower	Yes	5.39	4.11	11.03	8.73	9.75	0.77	2.05	12.06	4.62	4.359999999999999
232021670	68.25	3.409	0	1	0	1	BIOL89	Q32	BIOL89_Q32	BIOL89_Q32_1	Instr9	Biology	Lower	Yes	5.39	4.11	11.03	8.73	9.75	0.77	2.05	12.06	4.62	4.359999999999999
825482442	69.5	3.485	0	0	0	0	BIOL89	Q32	BIOL89_Q32	BIOL89_Q32_1	Instr9	Biology	Lower	Yes	5.39	4.11	11.03	8.73	9.75	0.77	2.05	12.06	4.62	4.359999999999999
692484031	73.63	3.317	1	0	0	0	BIOL89	Q32	BIOL89_Q32	BIOL89_Q32_1	Instr9	Biology	Lower	Yes	5.39	4.11	11.03	8.73	9.75	0.77	2.05	12.06	4.62	4.359999999999999
914435423	68.25	3.691	0	0	0	0	BIOL89	Q32	BIOL89_Q32	BIOL89_Q32_1	Instr9	Biology	Lower	Yes	5.39	4.11	11.03	8.73	9.75	0.77	2.05	12.06	4.62	4.359999999999999
928854431	72.13	3.4	1	0	0	0	BIOL89	Q32	BIOL89_Q32	BIOL89_Q32_1	Instr9	Biology	Lower	Yes	5.39	4.11	11.03	8.73	9.75	0.77	2.05	12.06	4.62	4.359999999999999
927393926	69.25	3.588	1	1	1	1	BIOL89	Q32	BIOL89_Q32	BIOL89_Q32_1	Instr9	Biology	Lower	Yes	5.39	4.11	11.03	8.73	9.75	0.77	2.05	12.06	4.62	4.359999999999999
458033216	72	3.254	1	1	1	0	BIOL89	Q32	BIOL89_Q32	BIOL89_Q32_1	Instr9	Biology	Lower	Yes	5.39	4.11	11.03	8.73	9.75	0.77	2.05	12.06	4.62	4.359999999999999
911653464	70.25	3.467	1	0	0	0	BIOL89	Q32	BIOL89_Q32	BIOL89_Q32_1	Instr9	Biology	Lower	Yes	5.39	4.11	11.03	8.73	9.75	0.77	2.05	12.06	4.62	4.359999999999999
153971059	71.13	2.97	1	0	0	0	BIOL89	Q32	BIOL89_Q32	BIOL89_Q32_1	Instr9	Biology	Lower	Yes	5.39	4.11	11.03	8.73	9.75	0.77	2.05	12.06	4.62	4.359999999999999
711118123	69.25	3.243	0	0	0	0	BIOL89	Q32	BIOL89_Q32	BIOL89_Q32_1	Instr9	Biology	Lower	Yes	5.39	4.11	11.03	8.73	9.75	0.77	2.05	12.06	4.62	4.359999999999999
313984194	68.13	3.387	0	0	0	0	BIOL89	Q32	BIOL89_Q32	BIOL89_Q32_1	Instr9	Biology	Lower	Yes	5.39	4.11	11.03	8.73	9.75	0.77	2.05	12.06	4.62	4.359999999999999
937214449	68.25	3.591	1	0	0	0	BIOL89	Q32	BIOL89_Q32	BIOL89_Q32_1	Instr9	Biology	Lower	Yes	5.39	4.11	11.03	8.73	9.75	0.77	2.05	12.06	4.62	4.359999999999999
154832466	68.88	3.96	0	0	0	0	BIOL89	Q32	BIOL89_Q32	BIOL89_Q32_1	Instr9	Biology	Lower	Yes	5.39	4.11	11.03	8.73	9.75	0.77	2.05	12.06	4.62	4.359999999999999
484053056	67.75	3.333	0	0	0	0	BIOL89	Q32	BIOL89_Q32	BIOL89_Q32_1	Instr9	Biology	Lower	Yes	5.39	4.11	11.03	8.73	9.75	0.77	2.05	12.06	4.62	4.359999999999999
424109384	69.63	2.795	0	0	0	0	BIOL89	Q32	BIOL89_Q32	BIOL89_Q32_1	Instr9	Biology	Lower	Yes	5.39	4.11	11.03	8.73	9.75	0.77	2.05	12.06	4.62	4.359999999999999
536395811	67.13	3.274	0	1	1	1	BIOL89	Q32	BIOL89_Q32	BIOL89_Q32_1	Instr9	Biology	Lower	Yes	5.39	4.11	11.03	8.73	9.75	0.77	2.05	12.06	4.62	4.359999999999999
755519369	68.38	3.204	0	0	0	0	BIOL89	Q32	BIOL89_Q32	BIOL89_Q32_1	Instr9	Biology	Lower	Yes	5.39	4.11	11.03	8.73	9.75	0.77	2.05	12.06	4.62	4.359999999999999
742378700	67.88	3.083	0	0	0	1	BIOL89	Q32	BIOL89_Q32	BIOL89_Q32_1	Instr9	Biology	Lower	Yes	5.39	4.11	11.03	8.73	9.75	0.77	2.05	12.06	4.62	4.359999999999999
118907834	72	3.6	1	1	1	1	BIOL89	Q32	BIOL89_Q32	BIOL89_Q32_1	Instr9	Biology	Lower	Yes	5.39	4.11	11.03	8.73	9.75	0.77	2.05	12.06	4.62	4.359999999999999
328684246	68.63	3.434	1	1	1	0	BIOL89	Q32	BIOL89_Q32	BIOL89_Q32_1	Instr9	Biology	Lower	Yes	5.39	4.11	11.03	8.73	9.75	0.77	2.05	12.06	4.62	4.359999999999999
828374743	74.75	2.579	1	1	1	0	BIOL89	Q32	BIOL89_Q32	BIOL89_Q32_1	Instr9	Biology	Lower	Yes	5.39	4.11	11.03	8.73	9.75	0.77	2.05	12.06	4.62	4.359999999999999
343835018	67.63	3.562	0	0	0	0	BIOL89	Q32	BIOL89_Q32	BIOL89_Q32_1	Instr9	Biology	Lower	Yes	5.39	4.11	11.03	8.73	9.75	0.77	2.05	12.06	4.62	4.359999999999999
924019976	67.63	3.576	1	0	0	0	BIOL89	Q32	BIOL89_Q32	BIOL89_Q32_1	Instr9	Biology	Lower	Yes	5.39	4.11	11.03	8.73	9.75	0.77	2.05	12.06	4.62	4.359999999999999
448113373	68.75	3.607	0	0	0	0	BIOL89	Q32	BIOL89_Q32	BIOL89_Q32_1	Instr9	Biology	Lower	Yes	5.39	4.11	11.03	8.73	9.75	0.77	2.05	12.06	4.62	4.359999999999999
392088539	68.38	3.45	0	0	0	0	BIOL89	Q32	BIOL89_Q32	BIOL89_Q32_1	Instr9	Biology	Lower	Yes	5.39	4.11	11.03	8.73	9.75	0.77	2.05	12.06	4.62	4.359999999999999
996321644	68.18	3.117	0	0	1	0	BIOL89	Q32	BIOL89_Q32	BIOL89_Q32_1	Instr9	Biology	Lower	Yes	5.39	4.11	11.03	8.73	9.75	0.77	2.05	12.06	4.62	4.359999999999999
725218356	67.5	2.917	1	1	0	0	BIOL89	Q32	BIOL89_Q32	BIOL89_Q32_1	Instr9	Biology	Lower	Yes	5.39	4.11	11.03	8.73	9.75	0.77	2.05	12.06	4.62	4.359999999999999
418258522	67.25	3.294	0	0	0	0	BIOL89	Q32	BIOL89_Q32	BIOL89_Q32_1	Instr9	Biology	Lower	Yes	5.39	4.11	11.03	8.73	9.75	0.77	2.05	12.06	4.62	4.359999999999999
558396083	70.25	3.233	0	0	0	0	BIOL89	Q32	BIOL89_Q32	BIOL89_Q32_1	Instr9	Biology	Lower	Yes	5.39	4.11	11.03	8.73	9.75	0.77	2.05	12.06	4.62	4.359999999999999
185963875	67.88	3.821	0	0	0	1	BIOL89	Q32	BIOL89_Q32	BIOL89_Q32_1	Instr9	Biology	Lower	Yes	5.39	4.11	11.03	8.73	9.75	0.77	2.05	12.06	4.62	4.359999999999999
292470138	67.75	3.583	0	0	0	1	BIOL89	Q32	BIOL89_Q32	BIOL89_Q32_1	Instr9	Biology	Lower	Yes	5.39	4.11	11.03	8.73	9.75	0.77	2.05	12.06	4.62	4.359999999999999
923151871	67.25	3.046	0	0	0	0	BIOL89	Q32	BIOL89_Q32	BIOL89_Q32_1	Instr9	Biology	Lower	Yes	5.39	4.11	11.03	8.73	9.75	0.77	2.05	12.06	4.62	4.359999999999999
713772801	67.38	2.88	0	0	0	0	BIOL89	Q32	BIOL89_Q32	BIOL89_Q32_1	Instr9	Biology	Lower	Yes	5.39	4.11	11.03	8.73	9.75	0.77	2.05	12.06	4.62	4.359999999999999
708184024	68.13	3.282	1	0	0	1	BIOL89	Q32	BIOL89_Q32	BIOL89_Q32_1	Instr9	Biology	Lower	Yes	5.39	4.11	11.03	8.73	9.75	0.77	2.05	12.06	4.62	4.359999999999999
461664044	69.88	3.189	0	0	0	0	BIOL89	Q32	BIOL89_Q32	BIOL89_Q32_1	Instr9	Biology	Lower	Yes	5.39	4.11	11.03	8.73	9.75	0.77	2.05	12.06	4.62	4.359999999999999
219528551	65.38	3.111	0	0	0	0	BIOL89	Q32	BIOL89_Q32	BIOL89_Q32_1	Instr9	Biology	Lower	Yes	5.39	4.11	11.03	8.73	9.75	0.77	2.05	12.06	4.62	4.359999999999999
663809665	66	3.5	1	0	0	0	BIOL89	Q32	BIOL89_Q32	BIOL89_Q32_1	Instr9	Biology	Lower	Yes	5.39	4.11	11.03	8.73	9.75	0.77	2.05	12.06	4.62	4.359999999999999
281624111	65.63	3.357	0	1	1	1	BIOL89	Q32	BIOL89_Q32	BIOL89_Q32_1	Instr9	Biology	Lower	Yes	5.39	4.11	11.03	8.73	9.75	0.77	2.05	12.06	4.62	4.359999999999999
242030520	66.25	2.95	0	0	0	1	BIOL89	Q32	BIOL89_Q32	BIOL89_Q32_1	Instr9	Biology	Lower	Yes	5.39	4.11	11.03	8.73	9.75	0.77	2.05	12.06	4.62	4.359999999999999
149432615	66.23	3.274	1	0	0	0	BIOL89	Q32	BIOL89_Q32	BIOL89_Q32_1	Instr9	Biology	Lower	Yes	5.39	4.11	11.03	8.73	9.75	0.77	2.05	12.06	4.62	4.359999999999999
858356082	66.13	1.667	0	0	0	0	BIOL89	Q32	BIOL89_Q32	BIOL89_Q32_1	Instr9	Biology	Lower	Yes	5.39	4.11	11.03	8.73	9.75	0.77	2.05	12.06	4.62	4.359999999999999
570299053	65.88	3.45	1	0	0	1	BIOL89	Q32	BIOL89_Q32	BIOL89_Q32_1	Instr9	Biology	Lower	Yes	5.39	4.11	11.03	8.73	9.75	0.77	2.05	12.06	4.62	4.359999999999999
894503090	66	3.321	1	0	0	0	BIOL89	Q32	BIOL89_Q32	BIOL89_Q32_1	Instr9	Biology	Lower	Yes	5.39	4.11	11.03	8.73	9.75	0.77	2.05	12.06	4.62	4.359999999999999
432878492	66.13	3.542	0	0	0	1	BIOL89	Q32	BIOL89_Q32	BIOL89_Q32_1	Instr9	Biology	Lower	Yes	5.39	4.11	11.03	8.73	9.75	0.77	2.05	12.06	4.62	4.359999999999999
807289995	67	3.175	1	0	0	0	BIOL89	Q32	BIOL89_Q32	BIOL89_Q32_1	Instr9	Biology	Lower	Yes	5.39	4.11	11.03	8.73	9.75	0.77	2.05	12.06	4.62	4.359999999999999
266378259	67.38	3.328	0	0	0	0	BIOL89	Q32	BIOL89_Q32	BIOL89_Q32_1	Instr9	Biology	Lower	Yes	5.39	4.11	11.03	8.73	9.75	0.77	2.05	12.06	4.62	4.359999999999999
133540481	67.25	3.473	0	0	0	0	BIOL89	Q32	BIOL89_Q32	BIOL89_Q32_1	Instr9	Biology	Lower	Yes	5.39	4.11	11.03	8.73	9.75	0.77	2.05	12.06	4.62	4.359999999999999
194806370	66.25	3.609	0	0	0	0	BIOL89	Q32	BIOL89_Q32	BIOL89_Q32_1	Instr9	Biology	Lower	Yes	5.39	4.11	11.03	8.73	9.75	0.77	2.05	12.06	4.62	4.359999999999999
312114542	71.88	3.312	0	1	1	0	BIOL89	Q32	BIOL89_Q32	BIOL89_Q32_1	Instr9	Biology	Lower	Yes	5.39	4.11	11.03	8.73	9.75	0.77	2.05	12.06	4.62	4.359999999999999
283458248	65.5	3.39	0	1	1	0	BIOL89	Q32	BIOL89_Q32	BIOL89_Q32_1	Instr9	Biology	Lower	Yes	5.39	4.11	11.03	8.73	9.75	0.77	2.05	12.06	4.62	4.359999999999999
296548075	66.25	2.85	1	0	0	0	BIOL89	Q32	BIOL89_Q32	BIOL89_Q32_1	Instr9	Biology	Lower	Yes	5.39	4.11	11.03	8.73	9.75	0.77	2.05	12.06	4.62	4.359999999999999
866228087	65.75	2.693	0	0	0	1	BIOL89	Q32	BIOL89_Q32	BIOL89_Q32_1	Instr9	Biology	Lower	Yes	5.39	4.11	11.03	8.73	9.75	0.77	2.05	12.06	4.62	4.359999999999999
976516974	66.38	3.182	0	0	0	0	BIOL89	Q32	BIOL89_Q32	BIOL89_Q32_1	Instr9	Biology	Lower	Yes	5.39	4.11	11.03	8.73	9.75	0.77	2.05	12.06	4.62	4.359999999999999
636272855	66.25	2.138	1	1	1	1	BIOL89	Q32	BIOL89_Q32	BIOL89_Q32_1	Instr9	Biology	Lower	Yes	5.39	4.11	11.03	8.73	9.75	0.77	2.05	12.06	4.62	4.359999999999999
267975464	68.5	2.674	0	0	0	0	BIOL89	Q32	BIOL89_Q32	BIOL89_Q32_1	Instr9	Biology	Lower	Yes	5.39	4.11	11.03	8.73	9.75	0.77	2.05	12.06	4.62	4.359999999999999
435568420	65.88	3.072	0	0	0	1	BIOL89	Q32	BIOL89_Q32	BIOL89_Q32_1	Instr9	Biology	Lower	Yes	5.39	4.11	11.03	8.73	9.75	0.77	2.05	12.06	4.62	4.359999999999999
156869249	65.5	3.202	1	1	1	1	BIOL89	Q32	BIOL89_Q32	BIOL89_Q32_1	Instr9	Biology	Lower	Yes	5.39	4.11	11.03	8.73	9.75	0.77	2.05	12.06	4.62	4.359999999999999
247691145	67.38	2.971	1	0	0	0	BIOL89	Q32	BIOL89_Q32	BIOL89_Q32_1	Instr9	Biology	Lower	Yes	5.39	4.11	11.03	8.73	9.75	0.77	2.05	12.06	4.62	4.359999999999999
971997747	69.5	2.08	1	0	0	0	BIOL89	Q32	BIOL89_Q32	BIOL89_Q32_1	Instr9	Biology	Lower	Yes	5.39	4.11	11.03	8.73	9.75	0.77	2.05	12.06	4.62	4.359999999999999
532929588	70.5	3.049	1	0	0	0	BIOL89	Q32	BIOL89_Q32	BIOL89_Q32_1	Instr9	Biology	Lower	Yes	5.39	4.11	11.03	8.73	9.75	0.77	2.05	12.06	4.62	4.359999999999999
572872523	67.13	3.279	0	0	0	0	BIOL89	Q32	BIOL89_Q32	BIOL89_Q32_1	Instr9	Biology	Lower	Yes	5.39	4.11	11.03	8.73	9.75	0.77	2.05	12.06	4.62	4.359999999999999
667470689	67.5	3.097	0	0	0	0	BIOL89	Q32	BIOL89_Q32	BIOL89_Q32_1	Instr9	Biology	Lower	Yes	5.39	4.11	11.03	8.73	9.75	0.77	2.05	12.06	4.62	4.359999999999999
118512052	67.75	3.56	0	1	1	1	BIOL89	Q32	BIOL89_Q32	BIOL89_Q32_1	Instr9	Biology	Lower	Yes	5.39	4.11	11.03	8.73	9.75	0.77	2.05	12.06	4.62	4.359999999999999
450160333	65	3.283	0	1	0	1	BIOL89	Q32	BIOL89_Q32	BIOL89_Q32_1	Instr9	Biology	Lower	Yes	5.39	4.11	11.03	8.73	9.75	0.77	2.05	12.06	4.62	4.359999999999999
623343125	72.63	2.92	1	0	0	0	BIOL89	Q32	BIOL89_Q32	BIOL89_Q32_1	Instr9	Biology	Lower	Yes	5.39	4.11	11.03	8.73	9.75	0.77	2.05	12.06	4.62	4.359999999999999
619779967	64.38	3.543	0	0	0	1	BIOL89	Q32	BIOL89_Q32	BIOL89_Q32_1	Instr9	Biology	Lower	Yes	5.39	4.11	11.03	8.73	9.75	0.77	2.05	12.06	4.62	4.359999999999999
839125415	64.88	3.083	0	1	0	1	BIOL89	Q32	BIOL89_Q32	BIOL89_Q32_1	Instr9	Biology	Lower	Yes	5.39	4.11	11.03	8.73	9.75	0.77	2.05	12.06	4.62	4.359999999999999
619006554	67.13	3.047	0	0	0	0	BIOL89	Q32	BIOL89_Q32	BIOL89_Q32_1	Instr9	Biology	Lower	Yes	5.39	4.11	11.03	8.73	9.75	0.77	2.05	12.06	4.62	4.359999999999999
379499394	68.25	3.079	1	0	0	0	BIOL89	Q32	BIOL89_Q32	BIOL89_Q32_1	Instr9	Biology	Lower	Yes	5.39	4.11	11.03	8.73	9.75	0.77	2.05	12.06	4.62	4.359999999999999
109287441	69.25	3.377	0	0	0	0	BIOL89	Q32	BIOL89_Q32	BIOL89_Q32_1	Instr9	Biology	Lower	Yes	5.39	4.11	11.03	8.73	9.75	0.77	2.05	12.06	4.62	4.359999999999999
619191234	64.75	3.336	0	0	0	0	BIOL89	Q32	BIOL89_Q32	BIOL89_Q32_1	Instr9	Biology	Lower	Yes	5.39	4.11	11.03	8.73	9.75	0.77	2.05	12.06	4.62	4.359999999999999
480593440	63.75	3.317	0	0	0	0	BIOL89	Q32	BIOL89_Q32	BIOL89_Q32_1	Instr9	Biology	Lower	Yes	5.39	4.11	11.03	8.73	9.75	0.77	2.05	12.06	4.62	4.359999999999999
529549223	65.13	3.112	1	1	0	0	BIOL89	Q32	BIOL89_Q32	BIOL89_Q32_1	Instr9	Biology	Lower	Yes	5.39	4.11	11.03	8.73	9.75	0.77	2.05	12.06	4.62	4.359999999999999
195704086	65	3.233	1	0	0	0	BIOL89	Q32	BIOL89_Q32	BIOL89_Q32_1	Instr9	Biology	Lower	Yes	5.39	4.11	11.03	8.73	9.75	0.77	2.05	12.06	4.62	4.359999999999999
603545905	65	3.612	0	0	0	0	BIOL89	Q32	BIOL89_Q32	BIOL89_Q32_1	Instr9	Biology	Lower	Yes	5.39	4.11	11.03	8.73	9.75	0.77	2.05	12.06	4.62	4.359999999999999
720875023	64.63	3.379	1	0	0	0	BIOL89	Q32	BIOL89_Q32	BIOL89_Q32_1	Instr9	Biology	Lower	Yes	5.39	4.11	11.03	8.73	9.75	0.77	2.05	12.06	4.62	4.359999999999999
214931761	67.13	1.969	1	0	0	1	BIOL89	Q32	BIOL89_Q32	BIOL89_Q32_1	Instr9	Biology	Lower	Yes	5.39	4.11	11.03	8.73	9.75	0.77	2.05	12.06	4.62	4.359999999999999
356123311	64.38	3.258	0	0	0	0	BIOL89	Q32	BIOL89_Q32	BIOL89_Q32_1	Instr9	Biology	Lower	Yes	5.39	4.11	11.03	8.73	9.75	0.77	2.05	12.06	4.62	4.359999999999999
846463440	65.38	3.033	0	1	1	0	BIOL89	Q32	BIOL89_Q32	BIOL89_Q32_1	Instr9	Biology	Lower	Yes	5.39	4.11	11.03	8.73	9.75	0.77	2.05	12.06	4.62	4.359999999999999
636139649	64.25	3.063	1	0	0	1	BIOL89	Q32	BIOL89_Q32	BIOL89_Q32_1	Instr9	Biology	Lower	Yes	5.39	4.11	11.03	8.73	9.75	0.77	2.05	12.06	4.62	4.359999999999999
190228989	78.88	2.78	1	0	0	0	BIOL89	Q32	BIOL89_Q32	BIOL89_Q32_1	Instr9	Biology	Lower	Yes	5.39	4.11	11.03	8.73	9.75	0.77	2.05	12.06	4.62	4.359999999999999
431765848	63.75	2.638	1	0	0	0	BIOL89	Q32	BIOL89_Q32	BIOL89_Q32_1	Instr9	Biology	Lower	Yes	5.39	4.11	11.03	8.73	9.75	0.77	2.05	12.06	4.62	4.359999999999999
989417084	63.38	3.223	0	0	0	0	BIOL89	Q32	BIOL89_Q32	BIOL89_Q32_1	Instr9	Biology	Lower	Yes	5.39	4.11	11.03	8.73	9.75	0.77	2.05	12.06	4.62	4.359999999999999
202566050	63.88	2.767	1	0	0	1	BIOL89	Q32	BIOL89_Q32	BIOL89_Q32_1	Instr9	Biology	Lower	Yes	5.39	4.11	11.03	8.73	9.75	0.77	2.05	12.06	4.62	4.359999999999999
861490372	65.13	3.317	0	0	0	0	BIOL89	Q32	BIOL89_Q32	BIOL89_Q32_1	Instr9	Biology	Lower	Yes	5.39	4.11	11.03	8.73	9.75	0.77	2.05	12.06	4.62	4.359999999999999
103673497	65.5	3.417	1	1	1	0	BIOL89	Q32	BIOL89_Q32	BIOL89_Q32_1	Instr9	Biology	Lower	Yes	5.39	4.11	11.03	8.73	9.75	0.77	2.05	12.06	4.62	4.359999999999999
845142767	63.25	3.218	0	0	0	0	BIOL89	Q32	BIOL89_Q32	BIOL89_Q32_1	Instr9	Biology	Lower	Yes	5.39	4.11	11.03	8.73	9.75	0.77	2.05	12.06	4.62	4.359999999999999
403940737	64.75	3.193	0	0	0	0	BIOL89	Q32	BIOL89_Q32	BIOL89_Q32_1	Instr9	Biology	Lower	Yes	5.39	4.11	11.03	8.73	9.75	0.77	2.05	12.06	4.62	4.359999999999999
393031068	62.48	3.751	0	0	0	0	BIOL89	Q32	BIOL89_Q32	BIOL89_Q32_1	Instr9	Biology	Lower	Yes	5.39	4.11	11.03	8.73	9.75	0.77	2.05	12.06	4.62	4.359999999999999
230886090	62.63	3.4	0	0	0	0	BIOL89	Q32	BIOL89_Q32	BIOL89_Q32_1	Instr9	Biology	Lower	Yes	5.39	4.11	11.03	8.73	9.75	0.77	2.05	12.06	4.62	4.359999999999999
294877750	67.13	2.733	0	0	0	1	BIOL89	Q32	BIOL89_Q32	BIOL89_Q32_1	Instr9	Biology	Lower	Yes	5.39	4.11	11.03	8.73	9.75	0.77	2.05	12.06	4.62	4.359999999999999
168447680	63	3.148	1	0	0	1	BIOL89	Q32	BIOL89_Q32	BIOL89_Q32_1	Instr9	Biology	Lower	Yes	5.39	4.11	11.03	8.73	9.75	0.77	2.05	12.06	4.62	4.359999999999999
954663254	65.13	3.184	0	0	0	0	BIOL89	Q32	BIOL89_Q32	BIOL89_Q32_1	Instr9	Biology	Lower	Yes	5.39	4.11	11.03	8.73	9.75	0.77	2.05	12.06	4.62	4.359999999999999
348848377	62.63	3.02	1	0	1	1	BIOL89	Q32	BIOL89_Q32	BIOL89_Q32_1	Instr9	Biology	Lower	Yes	5.39	4.11	11.03	8.73	9.75	0.77	2.05	12.06	4.62	4.359999999999999
485023281	67.5	2.64	1	0	0	1	BIOL89	Q32	BIOL89_Q32	BIOL89_Q32_1	Instr9	Biology	Lower	Yes	5.39	4.11	11.03	8.73	9.75	0.77	2.05	12.06	4.62	4.359999999999999
616487785	63	3.02	0	0	0	0	BIOL89	Q32	BIOL89_Q32	BIOL89_Q32_1	Instr9	Biology	Lower	Yes	5.39	4.11	11.03	8.73	9.75	0.77	2.05	12.06	4.62	4.359999999999999
598926397	61.5	3.071	1	0	0	0	BIOL89	Q32	BIOL89_Q32	BIOL89_Q32_1	Instr9	Biology	Lower	Yes	5.39	4.11	11.03	8.73	9.75	0.77	2.05	12.06	4.62	4.359999999999999
536486279	66.25	3.117	0	0	0	0	BIOL89	Q32	BIOL89_Q32	BIOL89_Q32_1	Instr9	Biology	Lower	Yes	5.39	4.11	11.03	8.73	9.75	0.77	2.05	12.06	4.62	4.359999999999999
339918284	72	2.886	1	0	0	0	BIOL89	Q32	BIOL89_Q32	BIOL89_Q32_1	Instr9	Biology	Lower	Yes	5.39	4.11	11.03	8.73	9.75	0.77	2.05	12.06	4.62	4.359999999999999
857363883	61.5	3.2	0	1	1	1	BIOL89	Q32	BIOL89_Q32	BIOL89_Q32_1	Instr9	Biology	Lower	Yes	5.39	4.11	11.03	8.73	9.75	0.77	2.05	12.06	4.62	4.359999999999999
615543769	62.5	3.117	0	0	0	0	BIOL89	Q32	BIOL89_Q32	BIOL89_Q32_1	Instr9	Biology	Lower	Yes	5.39	4.11	11.03	8.73	9.75	0.77	2.05	12.06	4.62	4.359999999999999
639990152	63.5	3.042	1	0	0	0	BIOL89	Q32	BIOL89_Q32	BIOL89_Q32_1	Instr9	Biology	Lower	Yes	5.39	4.11	11.03	8.73	9.75	0.77	2.05	12.06	4.62	4.359999999999999
715930884	63.75	3.261	0	0	0	1	BIOL89	Q32	BIOL89_Q32	BIOL89_Q32_1	Instr9	Biology	Lower	Yes	5.39	4.11	11.03	8.73	9.75	0.77	2.05	12.06	4.62	4.359999999999999
931399083	66.5	2.493	0	1	1	0	BIOL89	Q32	BIOL89_Q32	BIOL89_Q32_1	Instr9	Biology	Lower	Yes	5.39	4.11	11.03	8.73	9.75	0.77	2.05	12.06	4.62	4.359999999999999
714195123	61.12	3.239	0	0	0	0	BIOL89	Q32	BIOL89_Q32	BIOL89_Q32_1	Instr9	Biology	Lower	Yes	5.39	4.11	11.03	8.73	9.75	0.77	2.05	12.06	4.62	4.359999999999999
811769132	63.13	3.2	0	0	0	0	BIOL89	Q32	BIOL89_Q32	BIOL89_Q32_1	Instr9	Biology	Lower	Yes	5.39	4.11	11.03	8.73	9.75	0.77	2.05	12.06	4.62	4.359999999999999
509305585	62	3.25	0	0	0	0	BIOL89	Q32	BIOL89_Q32	BIOL89_Q32_1	Instr9	Biology	Lower	Yes	5.39	4.11	11.03	8.73	9.75	0.77	2.05	12.06	4.62	4.359999999999999
196613215	63.13	2.7	0	1	0	0	BIOL89	Q32	BIOL89_Q32	BIOL89_Q32_1	Instr9	Biology	Lower	Yes	5.39	4.11	11.03	8.73	9.75	0.77	2.05	12.06	4.62	4.359999999999999
890999166	65	2.511	1	0	0	0	BIOL89	Q32	BIOL89_Q32	BIOL89_Q32_1	Instr9	Biology	Lower	Yes	5.39	4.11	11.03	8.73	9.75	0.77	2.05	12.06	4.62	4.359999999999999
828323812	64.75	3.424	1	0	0	0	BIOL89	Q32	BIOL89_Q32	BIOL89_Q32_1	Instr9	Biology	Lower	Yes	5.39	4.11	11.03	8.73	9.75	0.77	2.05	12.06	4.62	4.359999999999999
940235988	61.38	2.85	0	0	0	0	BIOL89	Q32	BIOL89_Q32	BIOL89_Q32_1	Instr9	Biology	Lower	Yes	5.39	4.11	11.03	8.73	9.75	0.77	2.05	12.06	4.62	4.359999999999999
714638925	63.13	3.155	1	0	0	0	BIOL89	Q32	BIOL89_Q32	BIOL89_Q32_1	Instr9	Biology	Lower	Yes	5.39	4.11	11.03	8.73	9.75	0.77	2.05	12.06	4.62	4.359999999999999
877803214	65	3.242	1	1	0	0	BIOL89	Q32	BIOL89_Q32	BIOL89_Q32_1	Instr9	Biology	Lower	Yes	5.39	4.11	11.03	8.73	9.75	0.77	2.05	12.06	4.62	4.359999999999999
233174935	63.13	3.05	0	0	0	0	BIOL89	Q32	BIOL89_Q32	BIOL89_Q32_1	Instr9	Biology	Lower	Yes	5.39	4.11	11.03	8.73	9.75	0.77	2.05	12.06	4.62	4.359999999999999
783021949	61.88	3.058	0	0	0	0	BIOL89	Q32	BIOL89_Q32	BIOL89_Q32_1	Instr9	Biology	Lower	Yes	5.39	4.11	11.03	8.73	9.75	0.77	2.05	12.06	4.62	4.359999999999999
152962173	61	3.183	0	0	0	0	BIOL89	Q32	BIOL89_Q32	BIOL89_Q32_1	Instr9	Biology	Lower	Yes	5.39	4.11	11.03	8.73	9.75	0.77	2.05	12.06	4.62	4.359999999999999
606171773	65.88	3.054	0	0	0	0	BIOL89	Q32	BIOL89_Q32	BIOL89_Q32_1	Instr9	Biology	Lower	Yes	5.39	4.11	11.03	8.73	9.75	0.77	2.05	12.06	4.62	4.359999999999999
569704700	61.25	3.107	0	0	0	0	BIOL89	Q32	BIOL89_Q32	BIOL89_Q32_1	Instr9	Biology	Lower	Yes	5.39	4.11	11.03	8.73	9.75	0.77	2.05	12.06	4.62	4.359999999999999
218625466	69.25	3.088	0	1	1	0	BIOL89	Q32	BIOL89_Q32	BIOL89_Q32_1	Instr9	Biology	Lower	Yes	5.39	4.11	11.03	8.73	9.75	0.77	2.05	12.06	4.62	4.359999999999999
774758434	61.88	3.146	1	0	0	0	BIOL89	Q32	BIOL89_Q32	BIOL89_Q32_1	Instr9	Biology	Lower	Yes	5.39	4.11	11.03	8.73	9.75	0.77	2.05	12.06	4.62	4.359999999999999
873037398	66.5	2.858	1	0	0	0	BIOL89	Q32	BIOL89_Q32	BIOL89_Q32_1	Instr9	Biology	Lower	Yes	5.39	4.11	11.03	8.73	9.75	0.77	2.05	12.06	4.62	4.359999999999999
634466847	59.38	3.083	0	0	0	0	BIOL89	Q32	BIOL89_Q32	BIOL89_Q32_1	Instr9	Biology	Lower	Yes	5.39	4.11	11.03	8.73	9.75	0.77	2.05	12.06	4.62	4.359999999999999
398074199	62.13	3.424	0	0	0	0	BIOL89	Q32	BIOL89_Q32	BIOL89_Q32_1	Instr9	Biology	Lower	Yes	5.39	4.11	11.03	8.73	9.75	0.77	2.05	12.06	4.62	4.359999999999999
917425404	66.38	2.693	1	1	1	0	BIOL89	Q32	BIOL89_Q32	BIOL89_Q32_1	Instr9	Biology	Lower	Yes	5.39	4.11	11.03	8.73	9.75	0.77	2.05	12.06	4.62	4.359999999999999
701292746	59.62	3.05	1	0	0	0	BIOL89	Q32	BIOL89_Q32	BIOL89_Q32_1	Instr9	Biology	Lower	Yes	5.39	4.11	11.03	8.73	9.75	0.77	2.05	12.06	4.62	4.359999999999999
810870142	60.12	3.367	1	0	0	0	BIOL89	Q32	BIOL89_Q32	BIOL89_Q32_1	Instr9	Biology	Lower	Yes	5.39	4.11	11.03	8.73	9.75	0.77	2.05	12.06	4.62	4.359999999999999
344776765	60.75	2.596	0	1	1	1	BIOL89	Q32	BIOL89_Q32	BIOL89_Q32_1	Instr9	Biology	Lower	Yes	5.39	4.11	11.03	8.73	9.75	0.77	2.05	12.06	4.62	4.359999999999999
763489719	66	3.386	0	0	0	0	BIOL89	Q32	BIOL89_Q32	BIOL89_Q32_1	Instr9	Biology	Lower	Yes	5.39	4.11	11.03	8.73	9.75	0.77	2.05	12.06	4.62	4.359999999999999
434862342	57.88	3.534	0	0	0	1	BIOL89	Q32	BIOL89_Q32	BIOL89_Q32_1	Instr9	Biology	Lower	Yes	5.39	4.11	11.03	8.73	9.75	0.77	2.05	12.06	4.62	4.359999999999999
638250204	60.5	2.981	0	1	1	1	BIOL89	Q32	BIOL89_Q32	BIOL89_Q32_1	Instr9	Biology	Lower	Yes	5.39	4.11	11.03	8.73	9.75	0.77	2.05	12.06	4.62	4.359999999999999
975897411	60.12	2.812	0	0	0	0	BIOL89	Q32	BIOL89_Q32	BIOL89_Q32_1	Instr9	Biology	Lower	Yes	5.39	4.11	11.03	8.73	9.75	0.77	2.05	12.06	4.62	4.359999999999999
699952338	66.63	3.233	0	1	1	0	BIOL89	Q32	BIOL89_Q32	BIOL89_Q32_1	Instr9	Biology	Lower	Yes	5.39	4.11	11.03	8.73	9.75	0.77	2.05	12.06	4.62	4.359999999999999
197392859	59.38	2.92	0	0	0	1	BIOL89	Q32	BIOL89_Q32	BIOL89_Q32_1	Instr9	Biology	Lower	Yes	5.39	4.11	11.03	8.73	9.75	0.77	2.05	12.06	4.62	4.359999999999999
270026274	58.38	3.529	0	0	0	0	BIOL89	Q32	BIOL89_Q32	BIOL89_Q32_1	Instr9	Biology	Lower	Yes	5.39	4.11	11.03	8.73	9.75	0.77	2.05	12.06	4.62	4.359999999999999
758868395	60.62	2.766	0	1	1	1	BIOL89	Q32	BIOL89_Q32	BIOL89_Q32_1	Instr9	Biology	Lower	Yes	5.39	4.11	11.03	8.73	9.75	0.77	2.05	12.06	4.62	4.359999999999999
380205611	61.08	3.136	0	0	1	0	BIOL89	Q32	BIOL89_Q32	BIOL89_Q32_1	Instr9	Biology	Lower	Yes	5.39	4.11	11.03	8.73	9.75	0.77	2.05	12.06	4.62	4.359999999999999
355685186	67.63	1.838	0	0	0	1	BIOL89	Q32	BIOL89_Q32	BIOL89_Q32_1	Instr9	Biology	Lower	Yes	5.39	4.11	11.03	8.73	9.75	0.77	2.05	12.06	4.62	4.359999999999999
292708855	60.25	3.117	0	0	0	0	BIOL89	Q32	BIOL89_Q32	BIOL89_Q32_1	Instr9	Biology	Lower	Yes	5.39	4.11	11.03	8.73	9.75	0.77	2.05	12.06	4.62	4.359999999999999
802900749	57.63	3.591	0	0	0	0	BIOL89	Q32	BIOL89_Q32	BIOL89_Q32_1	Instr9	Biology	Lower	Yes	5.39	4.11	11.03	8.73	9.75	0.77	2.05	12.06	4.62	4.359999999999999
813506749	60.88	3.167	0	0	0	1	BIOL89	Q32	BIOL89_Q32	BIOL89_Q32_1	Instr9	Biology	Lower	Yes	5.39	4.11	11.03	8.73	9.75	0.77	2.05	12.06	4.62	4.359999999999999
482580717	57.75	2.393	0	1	1	0	BIOL89	Q32	BIOL89_Q32	BIOL89_Q32_1	Instr9	Biology	Lower	Yes	5.39	4.11	11.03	8.73	9.75	0.77	2.05	12.06	4.62	4.359999999999999
465237989	71.13	3.05	1	0	0	0	BIOL89	Q32	BIOL89_Q32	BIOL89_Q32_1	Instr9	Biology	Lower	Yes	5.39	4.11	11.03	8.73	9.75	0.77	2.05	12.06	4.62	4.359999999999999
304931539	60.75	2.766	0	0	0	0	BIOL89	Q32	BIOL89_Q32	BIOL89_Q32_1	Instr9	Biology	Lower	Yes	5.39	4.11	11.03	8.73	9.75	0.77	2.05	12.06	4.62	4.359999999999999
402325913	57.5	3.483	0	1	0	1	BIOL89	Q32	BIOL89_Q32	BIOL89_Q32_1	Instr9	Biology	Lower	Yes	5.39	4.11	11.03	8.73	9.75	0.77	2.05	12.06	4.62	4.359999999999999
879737117	59.13	2.53	1	0	0	1	BIOL89	Q32	BIOL89_Q32	BIOL89_Q32_1	Instr9	Biology	Lower	Yes	5.39	4.11	11.03	8.73	9.75	0.77	2.05	12.06	4.62	4.359999999999999
401542872	58.25	1.896	0	0	0	1	BIOL89	Q32	BIOL89_Q32	BIOL89_Q32_1	Instr9	Biology	Lower	Yes	5.39	4.11	11.03	8.73	9.75	0.77	2.05	12.06	4.62	4.359999999999999
894669790	57.5	2.623	0	0	0	0	BIOL89	Q32	BIOL89_Q32	BIOL89_Q32_1	Instr9	Biology	Lower	Yes	5.39	4.11	11.03	8.73	9.75	0.77	2.05	12.06	4.62	4.359999999999999
455074444	61.12	2.983	0	0	0	1	BIOL89	Q32	BIOL89_Q32	BIOL89_Q32_1	Instr9	Biology	Lower	Yes	5.39	4.11	11.03	8.73	9.75	0.77	2.05	12.06	4.62	4.359999999999999
950588144	58.25	2.674	1	0	0	0	BIOL89	Q32	BIOL89_Q32	BIOL89_Q32_1	Instr9	Biology	Lower	Yes	5.39	4.11	11.03	8.73	9.75	0.77	2.05	12.06	4.62	4.359999999999999
547879390	57.6	2.933	0	0	0	0	BIOL89	Q32	BIOL89_Q32	BIOL89_Q32_1	Instr9	Biology	Lower	Yes	5.39	4.11	11.03	8.73	9.75	0.77	2.05	12.06	4.62	4.359999999999999
299816200	58.88	2.483	0	1	0	0	BIOL89	Q32	BIOL89_Q32	BIOL89_Q32_1	Instr9	Biology	Lower	Yes	5.39	4.11	11.03	8.73	9.75	0.77	2.05	12.06	4.62	4.359999999999999
454468680	57.13	2.331	0	0	0	1	BIOL89	Q32	BIOL89_Q32	BIOL89_Q32_1	Instr9	Biology	Lower	Yes	5.39	4.11	11.03	8.73	9.75	0.77	2.05	12.06	4.62	4.359999999999999
898356936	58.75	3.017	0	0	0	0	BIOL89	Q32	BIOL89_Q32	BIOL89_Q32_1	Instr9	Biology	Lower	Yes	5.39	4.11	11.03	8.73	9.75	0.77	2.05	12.06	4.62	4.359999999999999
129304352	65.75	2.767	1	0	0	0	BIOL89	Q32	BIOL89_Q32	BIOL89_Q32_1	Instr9	Biology	Lower	Yes	5.39	4.11	11.03	8.73	9.75	0.77	2.05	12.06	4.62	4.359999999999999
114183096	57.18	2.89	0	0	0	0	BIOL89	Q32	BIOL89_Q32	BIOL89_Q32_1	Instr9	Biology	Lower	Yes	5.39	4.11	11.03	8.73	9.75	0.77	2.05	12.06	4.62	4.359999999999999
569605351	57.38	3.112	0	0	0	0	BIOL89	Q32	BIOL89_Q32	BIOL89_Q32_1	Instr9	Biology	Lower	Yes	5.39	4.11	11.03	8.73	9.75	0.77	2.05	12.06	4.62	4.359999999999999
373880836	61.5	2.664	0	0	0	0	BIOL89	Q32	BIOL89_Q32	BIOL89_Q32_1	Instr9	Biology	Lower	Yes	5.39	4.11	11.03	8.73	9.75	0.77	2.05	12.06	4.62	4.359999999999999
168659783	65.53	2.393	0	0	0	0	BIOL89	Q32	BIOL89_Q32	BIOL89_Q32_1	Instr9	Biology	Lower	Yes	5.39	4.11	11.03	8.73	9.75	0.77	2.05	12.06	4.62	4.359999999999999
913322944	64.75	2.85	1	0	0	0	BIOL89	Q32	BIOL89_Q32	BIOL89_Q32_1	Instr9	Biology	Lower	Yes	5.39	4.11	11.03	8.73	9.75	0.77	2.05	12.06	4.62	4.359999999999999
491662769	56.25	2.496	0	0	0	0	BIOL89	Q32	BIOL89_Q32	BIOL89_Q32_1	Instr9	Biology	Lower	Yes	5.39	4.11	11.03	8.73	9.75	0.77	2.05	12.06	4.62	4.359999999999999
313742931	56.5	2.641	0	0	0	0	BIOL89	Q32	BIOL89_Q32	BIOL89_Q32_1	Instr9	Biology	Lower	Yes	5.39	4.11	11.03	8.73	9.75	0.77	2.05	12.06	4.62	4.359999999999999
427868457	56.88	3.242	0	0	0	0	BIOL89	Q32	BIOL89_Q32	BIOL89_Q32_1	Instr9	Biology	Lower	Yes	5.39	4.11	11.03	8.73	9.75	0.77	2.05	12.06	4.62	4.359999999999999
771223413	61.5	2.956	1	0	0	0	BIOL89	Q32	BIOL89_Q32	BIOL89_Q32_1	Instr9	Biology	Lower	Yes	5.39	4.11	11.03	8.73	9.75	0.77	2.05	12.06	4.62	4.359999999999999
323713383	56	3.094	0	0	0	1	BIOL89	Q32	BIOL89_Q32	BIOL89_Q32_1	Instr9	Biology	Lower	Yes	5.39	4.11	11.03	8.73	9.75	0.77	2.05	12.06	4.62	4.359999999999999
847223394	60.38	2.669	1	0	0	0	BIOL89	Q32	BIOL89_Q32	BIOL89_Q32_1	Instr9	Biology	Lower	Yes	5.39	4.11	11.03	8.73	9.75	0.77	2.05	12.06	4.62	4.359999999999999
244455912	60.25	3.25	0	0	0	0	BIOL89	Q32	BIOL89_Q32	BIOL89_Q32_1	Instr9	Biology	Lower	Yes	5.39	4.11	11.03	8.73	9.75	0.77	2.05	12.06	4.62	4.359999999999999
239826015	57.5	2.497	0	0	0	0	BIOL89	Q32	BIOL89_Q32	BIOL89_Q32_1	Instr9	Biology	Lower	Yes	5.39	4.11	11.03	8.73	9.75	0.77	2.05	12.06	4.62	4.359999999999999
647459958	55.75	3.462	1	0	0	0	BIOL89	Q32	BIOL89_Q32	BIOL89_Q32_1	Instr9	Biology	Lower	Yes	5.39	4.11	11.03	8.73	9.75	0.77	2.05	12.06	4.62	4.359999999999999
609632005	58.25	3.081	0	0	0	0	BIOL89	Q32	BIOL89_Q32	BIOL89_Q32_1	Instr9	Biology	Lower	Yes	5.39	4.11	11.03	8.73	9.75	0.77	2.05	12.06	4.62	4.359999999999999
298804973	56.38	2.839	0	0	0	1	BIOL89	Q32	BIOL89_Q32	BIOL89_Q32_1	Instr9	Biology	Lower	Yes	5.39	4.11	11.03	8.73	9.75	0.77	2.05	12.06	4.62	4.359999999999999
133751956	57.38	2.301	0	0	0	0	BIOL89	Q32	BIOL89_Q32	BIOL89_Q32_1	Instr9	Biology	Lower	Yes	5.39	4.11	11.03	8.73	9.75	0.77	2.05	12.06	4.62	4.359999999999999
687938910	63	2.941	1	0	0	1	BIOL89	Q32	BIOL89_Q32	BIOL89_Q32_1	Instr9	Biology	Lower	Yes	5.39	4.11	11.03	8.73	9.75	0.77	2.05	12.06	4.62	4.359999999999999
239950237	77.5	1.792	1	0	0	1	BIOL89	Q32	BIOL89_Q32	BIOL89_Q32_1	Instr9	Biology	Lower	Yes	5.39	4.11	11.03	8.73	9.75	0.77	2.05	12.06	4.62	4.359999999999999
683244690	55.88	2.571	1	0	0	1	BIOL89	Q32	BIOL89_Q32	BIOL89_Q32_1	Instr9	Biology	Lower	Yes	5.39	4.11	11.03	8.73	9.75	0.77	2.05	12.06	4.62	4.359999999999999
537124566	58.75	3.133	1	0	0	0	BIOL89	Q32	BIOL89_Q32	BIOL89_Q32_1	Instr9	Biology	Lower	Yes	5.39	4.11	11.03	8.73	9.75	0.77	2.05	12.06	4.62	4.359999999999999
509366464	59.25	2.341	1	0	0	0	BIOL89	Q32	BIOL89_Q32	BIOL89_Q32_1	Instr9	Biology	Lower	Yes	5.39	4.11	11.03	8.73	9.75	0.77	2.05	12.06	4.62	4.359999999999999
174940217	60.5	3.04	1	0	0	0	BIOL89	Q32	BIOL89_Q32	BIOL89_Q32_1	Instr9	Biology	Lower	Yes	5.39	4.11	11.03	8.73	9.75	0.77	2.05	12.06	4.62	4.359999999999999
802809385	58.38	3	1	0	0	1	BIOL89	Q32	BIOL89_Q32	BIOL89_Q32_1	Instr9	Biology	Lower	Yes	5.39	4.11	11.03	8.73	9.75	0.77	2.05	12.06	4.62	4.359999999999999
200089655	54.75	2.804	0	0	0	0	BIOL89	Q32	BIOL89_Q32	BIOL89_Q32_1	Instr9	Biology	Lower	Yes	5.39	4.11	11.03	8.73	9.75	0.77	2.05	12.06	4.62	4.359999999999999
176543748	54.75	3.267	0	0	0	1	BIOL89	Q32	BIOL89_Q32	BIOL89_Q32_1	Instr9	Biology	Lower	Yes	5.39	4.11	11.03	8.73	9.75	0.77	2.05	12.06	4.62	4.359999999999999
675277190	54.75	3.294	0	0	0	1	BIOL89	Q32	BIOL89_Q32	BIOL89_Q32_1	Instr9	Biology	Lower	Yes	5.39	4.11	11.03	8.73	9.75	0.77	2.05	12.06	4.62	4.359999999999999
534709428	59.5	2.664	1	0	0	0	BIOL89	Q32	BIOL89_Q32	BIOL89_Q32_1	Instr9	Biology	Lower	Yes	5.39	4.11	11.03	8.73	9.75	0.77	2.05	12.06	4.62	4.359999999999999
930571244	57.88	2.867	0	0	0	0	BIOL89	Q32	BIOL89_Q32	BIOL89_Q32_1	Instr9	Biology	Lower	Yes	5.39	4.11	11.03	8.73	9.75	0.77	2.05	12.06	4.62	4.359999999999999
221984771	54.63	3.312	0	1	0	1	BIOL89	Q32	BIOL89_Q32	BIOL89_Q32_1	Instr9	Biology	Lower	Yes	5.39	4.11	11.03	8.73	9.75	0.77	2.05	12.06	4.62	4.359999999999999
883858920	57.25	3.028	0	0	0	0	BIOL89	Q32	BIOL89_Q32	BIOL89_Q32_1	Instr9	Biology	Lower	Yes	5.39	4.11	11.03	8.73	9.75	0.77	2.05	12.06	4.62	4.359999999999999
614940897	67.75	2.413	1	0	0	1	BIOL89	Q32	BIOL89_Q32	BIOL89_Q32_1	Instr9	Biology	Lower	Yes	5.39	4.11	11.03	8.73	9.75	0.77	2.05	12.06	4.62	4.359999999999999
581249675	53.87	3.271	0	0	0	0	BIOL89	Q32	BIOL89_Q32	BIOL89_Q32_1	Instr9	Biology	Lower	Yes	5.39	4.11	11.03	8.73	9.75	0.77	2.05	12.06	4.62	4.359999999999999
378825900	56.75	1.552	0	0	0	0	BIOL89	Q32	BIOL89_Q32	BIOL89_Q32_1	Instr9	Biology	Lower	Yes	5.39	4.11	11.03	8.73	9.75	0.77	2.05	12.06	4.62	4.359999999999999
351803677	56.38	3.457	0	0	0	0	BIOL89	Q32	BIOL89_Q32	BIOL89_Q32_1	Instr9	Biology	Lower	Yes	5.39	4.11	11.03	8.73	9.75	0.77	2.05	12.06	4.62	4.359999999999999
356267758	54.87	3.5	1	0	0	1	BIOL89	Q32	BIOL89_Q32	BIOL89_Q32_1	Instr9	Biology	Lower	Yes	5.39	4.11	11.03	8.73	9.75	0.77	2.05	12.06	4.62	4.359999999999999
794145116	56.5	2.58	0	1	1	0	BIOL89	Q32	BIOL89_Q32	BIOL89_Q32_1	Instr9	Biology	Lower	Yes	5.39	4.11	11.03	8.73	9.75	0.77	2.05	12.06	4.62	4.359999999999999
373354928	58.13	2.983	1	0	0	0	BIOL89	Q32	BIOL89_Q32	BIOL89_Q32_1	Instr9	Biology	Lower	Yes	5.39	4.11	11.03	8.73	9.75	0.77	2.05	12.06	4.62	4.359999999999999
601428018	53.25	2.883	0	0	0	0	BIOL89	Q32	BIOL89_Q32	BIOL89_Q32_1	Instr9	Biology	Lower	Yes	5.39	4.11	11.03	8.73	9.75	0.77	2.05	12.06	4.62	4.359999999999999
518591158	57.5	3.25	0	1	0	1	BIOL89	Q32	BIOL89_Q32	BIOL89_Q32_1	Instr9	Biology	Lower	Yes	5.39	4.11	11.03	8.73	9.75	0.77	2.05	12.06	4.62	4.359999999999999
773831508	54.87	2.356	0	1	0	1	BIOL89	Q32	BIOL89_Q32	BIOL89_Q32_1	Instr9	Biology	Lower	Yes	5.39	4.11	11.03	8.73	9.75	0.77	2.05	12.06	4.62	4.359999999999999
179739150	53.63	3	0	0	0	1	BIOL89	Q32	BIOL89_Q32	BIOL89_Q32_1	Instr9	Biology	Lower	Yes	5.39	4.11	11.03	8.73	9.75	0.77	2.05	12.06	4.62	4.359999999999999
146072741	54.75	2.667	1	0	0	0	BIOL89	Q32	BIOL89_Q32	BIOL89_Q32_1	Instr9	Biology	Lower	Yes	5.39	4.11	11.03	8.73	9.75	0.77	2.05	12.06	4.62	4.359999999999999
104516459	52.5	3.525	1	1	1	1	BIOL89	Q32	BIOL89_Q32	BIOL89_Q32_1	Instr9	Biology	Lower	Yes	5.39	4.11	11.03	8.73	9.75	0.77	2.05	12.06	4.62	4.359999999999999
567587644	52.75	2.874	0	1	1	0	BIOL89	Q32	BIOL89_Q32	BIOL89_Q32_1	Instr9	Biology	Lower	Yes	5.39	4.11	11.03	8.73	9.75	0.77	2.05	12.06	4.62	4.359999999999999
740829837	54.25	3.002	0	1	0	1	BIOL89	Q32	BIOL89_Q32	BIOL89_Q32_1	Instr9	Biology	Lower	Yes	5.39	4.11	11.03	8.73	9.75	0.77	2.05	12.06	4.62	4.359999999999999
391970199	57	2.95	0	0	0	0	BIOL89	Q32	BIOL89_Q32	BIOL89_Q32_1	Instr9	Biology	Lower	Yes	5.39	4.11	11.03	8.73	9.75	0.77	2.05	12.06	4.62	4.359999999999999
426765180	56.75	2.883	0	0	0	0	BIOL89	Q32	BIOL89_Q32	BIOL89_Q32_1	Instr9	Biology	Lower	Yes	5.39	4.11	11.03	8.73	9.75	0.77	2.05	12.06	4.62	4.359999999999999
179669524	55.5	3.083	0	0	0	0	BIOL89	Q32	BIOL89_Q32	BIOL89_Q32_1	Instr9	Biology	Lower	Yes	5.39	4.11	11.03	8.73	9.75	0.77	2.05	12.06	4.62	4.359999999999999
801969600	51.25	2.759	1	0	0	1	BIOL89	Q32	BIOL89_Q32	BIOL89_Q32_1	Instr9	Biology	Lower	Yes	5.39	4.11	11.03	8.73	9.75	0.77	2.05	12.06	4.62	4.359999999999999
250095147	50.38	3	1	0	0	1	BIOL89	Q32	BIOL89_Q32	BIOL89_Q32_1	Instr9	Biology	Lower	Yes	5.39	4.11	11.03	8.73	9.75	0.77	2.05	12.06	4.62	4.359999999999999
512071097	66.88	2.703	1	0	0	0	BIOL89	Q32	BIOL89_Q32	BIOL89_Q32_1	Instr9	Biology	Lower	Yes	5.39	4.11	11.03	8.73	9.75	0.77	2.05	12.06	4.62	4.359999999999999
852616155	50.5	2.167	1	0	0	0	BIOL89	Q32	BIOL89_Q32	BIOL89_Q32_1	Instr9	Biology	Lower	Yes	5.39	4.11	11.03	8.73	9.75	0.77	2.05	12.06	4.62	4.359999999999999
844946613	56.75	2.6	1	0	0	0	BIOL89	Q32	BIOL89_Q32	BIOL89_Q32_1	Instr9	Biology	Lower	Yes	5.39	4.11	11.03	8.73	9.75	0.77	2.05	12.06	4.62	4.359999999999999
685086152	67.75	2.125	1	0	0	1	BIOL89	Q32	BIOL89_Q32	BIOL89_Q32_1	Instr9	Biology	Lower	Yes	5.39	4.11	11.03	8.73	9.75	0.77	2.05	12.06	4.62	4.359999999999999
132128572	49.75	2.533	0	0	0	0	BIOL89	Q32	BIOL89_Q32	BIOL89_Q32_1	Instr9	Biology	Lower	Yes	5.39	4.11	11.03	8.73	9.75	0.77	2.05	12.06	4.62	4.359999999999999
703714337	58.63	2.371	0	0	0	1	BIOL89	Q32	BIOL89_Q32	BIOL89_Q32_1	Instr9	Biology	Lower	Yes	5.39	4.11	11.03	8.73	9.75	0.77	2.05	12.06	4.62	4.359999999999999
380805916	48.38	3.185	0	1	0	1	BIOL89	Q32	BIOL89_Q32	BIOL89_Q32_1	Instr9	Biology	Lower	Yes	5.39	4.11	11.03	8.73	9.75	0.77	2.05	12.06	4.62	4.359999999999999
646773977	48.55	3.217	0	1	1	0	BIOL89	Q32	BIOL89_Q32	BIOL89_Q32_1	Instr9	Biology	Lower	Yes	5.39	4.11	11.03	8.73	9.75	0.77	2.05	12.06	4.62	4.359999999999999
413828202	52.38	3.003	1	0	0	1	BIOL89	Q32	BIOL89_Q32	BIOL89_Q32_1	Instr9	Biology	Lower	Yes	5.39	4.11	11.03	8.73	9.75	0.77	2.05	12.06	4.62	4.359999999999999
123011051	55.63	1.733	0	1	1	0	BIOL89	Q32	BIOL89_Q32	BIOL89_Q32_1	Instr9	Biology	Lower	Yes	5.39	4.11	11.03	8.73	9.75	0.77	2.05	12.06	4.62	4.359999999999999
968929510	50.75	2.432	1	0	0	0	BIOL89	Q32	BIOL89_Q32	BIOL89_Q32_1	Instr9	Biology	Lower	Yes	5.39	4.11	11.03	8.73	9.75	0.77	2.05	12.06	4.62	4.359999999999999
523607464	48.63	2.811	1	1	0	1	BIOL89	Q32	BIOL89_Q32	BIOL89_Q32_1	Instr9	Biology	Lower	Yes	5.39	4.11	11.03	8.73	9.75	0.77	2.05	12.06	4.62	4.359999999999999
981687096	48.88	2.303	0	0	0	1	BIOL89	Q32	BIOL89_Q32	BIOL89_Q32_1	Instr9	Biology	Lower	Yes	5.39	4.11	11.03	8.73	9.75	0.77	2.05	12.06	4.62	4.359999999999999
188153372	46.63	3.176	0	0	0	1	BIOL89	Q32	BIOL89_Q32	BIOL89_Q32_1	Instr9	Biology	Lower	Yes	5.39	4.11	11.03	8.73	9.75	0.77	2.05	12.06	4.62	4.359999999999999
536675981	64.5	2.96	1	0	0	1	BIOL89	Q32	BIOL89_Q32	BIOL89_Q32_1	Instr9	Biology	Lower	Yes	5.39	4.11	11.03	8.73	9.75	0.77	2.05	12.06	4.62	4.359999999999999
110458182	58	2.145	1	1	0	1	BIOL89	Q32	BIOL89_Q32	BIOL89_Q32_1	Instr9	Biology	Lower	Yes	5.39	4.11	11.03	8.73	9.75	0.77	2.05	12.06	4.62	4.359999999999999
962805898	48.88	2.469	0	0	0	0	BIOL89	Q32	BIOL89_Q32	BIOL89_Q32_1	Instr9	Biology	Lower	Yes	5.39	4.11	11.03	8.73	9.75	0.77	2.05	12.06	4.62	4.359999999999999
731834198	57.38	2.295	0	0	0	0	BIOL89	Q32	BIOL89_Q32	BIOL89_Q32_1	Instr9	Biology	Lower	Yes	5.39	4.11	11.03	8.73	9.75	0.77	2.05	12.06	4.62	4.359999999999999
734583966	48.75	2.645	1	1	1	1	BIOL89	Q32	BIOL89_Q32	BIOL89_Q32_1	Instr9	Biology	Lower	Yes	5.39	4.11	11.03	8.73	9.75	0.77	2.05	12.06	4.62	4.359999999999999
952172905	57.25	2.678	0	1	1	0	BIOL89	Q32	BIOL89_Q32	BIOL89_Q32_1	Instr9	Biology	Lower	Yes	5.39	4.11	11.03	8.73	9.75	0.77	2.05	12.06	4.62	4.359999999999999
833589869	46.5	2.42	0	0	0	0	BIOL89	Q32	BIOL89_Q32	BIOL89_Q32_1	Instr9	Biology	Lower	Yes	5.39	4.11	11.03	8.73	9.75	0.77	2.05	12.06	4.62	4.359999999999999
250119303	49.5	2.85	1	0	0	0	BIOL89	Q32	BIOL89_Q32	BIOL89_Q32_1	Instr9	Biology	Lower	Yes	5.39	4.11	11.03	8.73	9.75	0.77	2.05	12.06	4.62	4.359999999999999
320746045	45.63	3.017	0	1	1	0	BIOL89	Q32	BIOL89_Q32	BIOL89_Q32_1	Instr9	Biology	Lower	Yes	5.39	4.11	11.03	8.73	9.75	0.77	2.05	12.06	4.62	4.359999999999999
117808419	43.75	3.306	0	0	0	1	BIOL89	Q32	BIOL89_Q32	BIOL89_Q32_1	Instr9	Biology	Lower	Yes	5.39	4.11	11.03	8.73	9.75	0.77	2.05	12.06	4.62	4.359999999999999
896990031	45.38	2.86	0	1	1	0	BIOL89	Q32	BIOL89_Q32	BIOL89_Q32_1	Instr9	Biology	Lower	Yes	5.39	4.11	11.03	8.73	9.75	0.77	2.05	12.06	4.62	4.359999999999999
346019417	46.63	2.433	0	1	1	1	BIOL89	Q32	BIOL89_Q32	BIOL89_Q32_1	Instr9	Biology	Lower	Yes	5.39	4.11	11.03	8.73	9.75	0.77	2.05	12.06	4.62	4.359999999999999
815194422	42	2.609	0	1	0	1	BIOL89	Q32	BIOL89_Q32	BIOL89_Q32_1	Instr9	Biology	Lower	Yes	5.39	4.11	11.03	8.73	9.75	0.77	2.05	12.06	4.62	4.359999999999999
262430204	44.25	3.791	0	0	0	0	BIOL89	Q32	BIOL89_Q32	BIOL89_Q32_1	Instr9	Biology	Lower	Yes	5.39	4.11	11.03	8.73	9.75	0.77	2.05	12.06	4.62	4.359999999999999
874188795	48.88	2.732	1	0	0	0	BIOL89	Q32	BIOL89_Q32	BIOL89_Q32_1	Instr9	Biology	Lower	Yes	5.39	4.11	11.03	8.73	9.75	0.77	2.05	12.06	4.62	4.359999999999999
386070586	42.25	2.682	0	0	0	0	BIOL89	Q32	BIOL89_Q32	BIOL89_Q32_1	Instr9	Biology	Lower	Yes	5.39	4.11	11.03	8.73	9.75	0.77	2.05	12.06	4.62	4.359999999999999
255195662	52.25	2.507	0	0	0	0	BIOL89	Q32	BIOL89_Q32	BIOL89_Q32_1	Instr9	Biology	Lower	Yes	5.39	4.11	11.03	8.73	9.75	0.77	2.05	12.06	4.62	4.359999999999999
897553194	40.75	2.747	0	1	1	1	BIOL89	Q32	BIOL89_Q32	BIOL89_Q32_1	Instr9	Biology	Lower	Yes	5.39	4.11	11.03	8.73	9.75	0.77	2.05	12.06	4.62	4.359999999999999
277039446	41.13	2.514	0	1	1	1	BIOL89	Q32	BIOL89_Q32	BIOL89_Q32_1	Instr9	Biology	Lower	Yes	5.39	4.11	11.03	8.73	9.75	0.77	2.05	12.06	4.62	4.359999999999999
132811661	39.75	2.421	0	1	1	1	BIOL89	Q32	BIOL89_Q32	BIOL89_Q32_1	Instr9	Biology	Lower	Yes	5.39	4.11	11.03	8.73	9.75	0.77	2.05	12.06	4.62	4.359999999999999
552417375	36.5	2.672	0	1	0	1	BIOL89	Q32	BIOL89_Q32	BIOL89_Q32_1	Instr9	Biology	Lower	Yes	5.39	4.11	11.03	8.73	9.75	0.77	2.05	12.06	4.62	4.359999999999999
921349964	50.5	2.675	1	0	0	1	BIOL89	Q32	BIOL89_Q32	BIOL89_Q32_1	Instr9	Biology	Lower	Yes	5.39	4.11	11.03	8.73	9.75	0.77	2.05	12.06	4.62	4.359999999999999
369966227	43.1	3.233	0	0	0	0	BIOL89	Q32	BIOL89_Q32	BIOL89_Q32_1	Instr9	Biology	Lower	Yes	5.39	4.11	11.03	8.73	9.75	0.77	2.05	12.06	4.62	4.359999999999999
503971224	34.25	2.191	1	0	0	1	BIOL89	Q32	BIOL89_Q32	BIOL89_Q32_1	Instr9	Biology	Lower	Yes	5.39	4.11	11.03	8.73	9.75	0.77	2.05	12.06	4.62	4.359999999999999
504505271	33.25	2.225	1	1	1	1	BIOL89	Q32	BIOL89_Q32	BIOL89_Q32_1	Instr9	Biology	Lower	Yes	5.39	4.11	11.03	8.73	9.75	0.77	2.05	12.06	4.62	4.359999999999999
588645959	41.2	2.76	0	1	1	0	BIOL89	Q32	BIOL89_Q32	BIOL89_Q32_1	Instr9	Biology	Lower	Yes	5.39	4.11	11.03	8.73	9.75	0.77	2.05	12.06	4.62	4.359999999999999
924831132	53.25	2.467	1	0	0	0	BIOL89	Q32	BIOL89_Q32	BIOL89_Q32_1	Instr9	Biology	Lower	Yes	5.39	4.11	11.03	8.73	9.75	0.77	2.05	12.06	4.62	4.359999999999999
793878575	51.5	0.733	1	0	0	0	BIOL89	Q32	BIOL89_Q32	BIOL89_Q32_1	Instr9	Biology	Lower	Yes	5.39	4.11	11.03	8.73	9.75	0.77	2.05	12.06	4.62	4.359999999999999
179623642	38.88	0.517	1	1	1	1	BIOL89	Q32	BIOL89_Q32	BIOL89_Q32_1	Instr9	Biology	Lower	Yes	5.39	4.11	11.03	8.73	9.75	0.77	2.05	12.06	4.62	4.359999999999999
639386192	41.63	0.917	1	0	0	0	BIOL89	Q32	BIOL89_Q32	BIOL89_Q32_1	Instr9	Biology	Lower	Yes	5.39	4.11	11.03	8.73	9.75	0.77	2.05	12.06	4.62	4.359999999999999
927248468	49.13	0.561	0	1	1	0	BIOL89	Q32	BIOL89_Q32	BIOL89_Q32_1	Instr9	Biology	Lower	Yes	5.39	4.11	11.03	8.73	9.75	0.77	2.05	12.06	4.62	4.359999999999999
573636753	25.75	0.5	0	1	1	0	BIOL89	Q32	BIOL89_Q32	BIOL89_Q32_1	Instr9	Biology	Lower	Yes	5.39	4.11	11.03	8.73	9.75	0.77	2.05	12.06	4.62	4.359999999999999
289219639	88.63	3.89	0	1	1	0	BIOL89	Q64	BIOL89_Q64	BIOL89_Q64_1	Instr9	Biology	Lower	Yes	7.31	8.1	7.1	10.08	10.59	1.26	1.01	5.29	4.03	4.54
460138366	89	3.79	0	0	0	0	BIOL89	Q64	BIOL89_Q64	BIOL89_Q64_1	Instr9	Biology	Lower	Yes	7.31	8.1	7.1	10.08	10.59	1.26	1.01	5.29	4.03	4.54
229779109	88	4	1	0	0	0	BIOL89	Q64	BIOL89_Q64	BIOL89_Q64_1	Instr9	Biology	Lower	Yes	7.31	8.1	7.1	10.08	10.59	1.26	1.01	5.29	4.03	4.54
636458622	86.75	3.99	0	0	0	0	BIOL89	Q64	BIOL89_Q64	BIOL89_Q64_1	Instr9	Biology	Lower	Yes	7.31	8.1	7.1	10.08	10.59	1.26	1.01	5.29	4.03	4.54
490665513	86.5	4	0	1	1	0	BIOL89	Q64	BIOL89_Q64	BIOL89_Q64_1	Instr9	Biology	Lower	Yes	7.31	8.1	7.1	10.08	10.59	1.26	1.01	5.29	4.03	4.54
649402550	86.5	4	0	0	0	0	BIOL89	Q64	BIOL89_Q64	BIOL89_Q64_1	Instr9	Biology	Lower	Yes	7.31	8.1	7.1	10.08	10.59	1.26	1.01	5.29	4.03	4.54
985876769	84.5	3.94	1	0	0	0	BIOL89	Q64	BIOL89_Q64	BIOL89_Q64_1	Instr9	Biology	Lower	Yes	7.31	8.1	7.1	10.08	10.59	1.26	1.01	5.29	4.03	4.54
881698102	84.63	3.98	0	0	0	0	BIOL89	Q64	BIOL89_Q64	BIOL89_Q64_1	Instr9	Biology	Lower	Yes	7.31	8.1	7.1	10.08	10.59	1.26	1.01	5.29	4.03	4.54
994317976	85	3.76	0	0	0	0	BIOL89	Q64	BIOL89_Q64	BIOL89_Q64_1	Instr9	Biology	Lower	Yes	7.31	8.1	7.1	10.08	10.59	1.26	1.01	5.29	4.03	4.54
764661718	85.38	3.71	0	0	0	0	BIOL89	Q64	BIOL89_Q64	BIOL89_Q64_1	Instr9	Biology	Lower	Yes	7.31	8.1	7.1	10.08	10.59	1.26	1.01	5.29	4.03	4.54
152204096	85	3.85	0	0	0	0	BIOL89	Q64	BIOL89_Q64	BIOL89_Q64_1	Instr9	Biology	Lower	Yes	7.31	8.1	7.1	10.08	10.59	1.26	1.01	5.29	4.03	4.54
387723229	85.25	3.95	0	0	0	0	BIOL89	Q64	BIOL89_Q64	BIOL89_Q64_1	Instr9	Biology	Lower	Yes	7.31	8.1	7.1	10.08	10.59	1.26	1.01	5.29	4.03	4.54
475634163	83.63	4	1	0	0	1	BIOL89	Q64	BIOL89_Q64	BIOL89_Q64_1	Instr9	Biology	Lower	Yes	7.31	8.1	7.1	10.08	10.59	1.26	1.01	5.29	4.03	4.54
268639907	83.63	3.53	0	0	0	0	BIOL89	Q64	BIOL89_Q64	BIOL89_Q64_1	Instr9	Biology	Lower	Yes	7.31	8.1	7.1	10.08	10.59	1.26	1.01	5.29	4.03	4.54
688371183	86.25	3.11	0	0	0	0	BIOL89	Q64	BIOL89_Q64	BIOL89_Q64_1	Instr9	Biology	Lower	Yes	7.31	8.1	7.1	10.08	10.59	1.26	1.01	5.29	4.03	4.54
539411051	82.5	3.83	1	0	0	0	BIOL89	Q64	BIOL89_Q64	BIOL89_Q64_1	Instr9	Biology	Lower	Yes	7.31	8.1	7.1	10.08	10.59	1.26	1.01	5.29	4.03	4.54
815552963	82.75	3.95	1	0	0	0	BIOL89	Q64	BIOL89_Q64	BIOL89_Q64_1	Instr9	Biology	Lower	Yes	7.31	8.1	7.1	10.08	10.59	1.26	1.01	5.29	4.03	4.54
716996578	84	3.93	1	0	0	0	BIOL89	Q64	BIOL89_Q64	BIOL89_Q64_1	Instr9	Biology	Lower	Yes	7.31	8.1	7.1	10.08	10.59	1.26	1.01	5.29	4.03	4.54
805150881	84.38	3.86	0	0	0	0	BIOL89	Q64	BIOL89_Q64	BIOL89_Q64_1	Instr9	Biology	Lower	Yes	7.31	8.1	7.1	10.08	10.59	1.26	1.01	5.29	4.03	4.54
455354784	82.63	3.9	0	0	0	0	BIOL89	Q64	BIOL89_Q64	BIOL89_Q64_1	Instr9	Biology	Lower	Yes	7.31	8.1	7.1	10.08	10.59	1.26	1.01	5.29	4.03	4.54
574461054	81.5	3.92	0	1	0	0	BIOL89	Q64	BIOL89_Q64	BIOL89_Q64_1	Instr9	Biology	Lower	Yes	7.31	8.1	7.1	10.08	10.59	1.26	1.01	5.29	4.03	4.54
822082679	83	3.71	0	0	0	0	BIOL89	Q64	BIOL89_Q64	BIOL89_Q64_1	Instr9	Biology	Lower	Yes	7.31	8.1	7.1	10.08	10.59	1.26	1.01	5.29	4.03	4.54
531566381	84.25	3.68	0	0	0	0	BIOL89	Q64	BIOL89_Q64	BIOL89_Q64_1	Instr9	Biology	Lower	Yes	7.31	8.1	7.1	10.08	10.59	1.26	1.01	5.29	4.03	4.54
648318793	82.25	3.81	0	0	0	0	BIOL89	Q64	BIOL89_Q64	BIOL89_Q64_1	Instr9	Biology	Lower	Yes	7.31	8.1	7.1	10.08	10.59	1.26	1.01	5.29	4.03	4.54
749127896	82	3.96	0	0	0	0	BIOL89	Q64	BIOL89_Q64	BIOL89_Q64_1	Instr9	Biology	Lower	Yes	7.31	8.1	7.1	10.08	10.59	1.26	1.01	5.29	4.03	4.54
802478933	82.5	3.72	0	0	0	0	BIOL89	Q64	BIOL89_Q64	BIOL89_Q64_1	Instr9	Biology	Lower	Yes	7.31	8.1	7.1	10.08	10.59	1.26	1.01	5.29	4.03	4.54
992536787	81	3.78	1	0	0	0	BIOL89	Q64	BIOL89_Q64	BIOL89_Q64_1	Instr9	Biology	Lower	Yes	7.31	8.1	7.1	10.08	10.59	1.26	1.01	5.29	4.03	4.54
685049058	81	3.93	1	0	0	1	BIOL89	Q64	BIOL89_Q64	BIOL89_Q64_1	Instr9	Biology	Lower	Yes	7.31	8.1	7.1	10.08	10.59	1.26	1.01	5.29	4.03	4.54
439301691	81.75	3.95	0	0	0	0	BIOL89	Q64	BIOL89_Q64	BIOL89_Q64_1	Instr9	Biology	Lower	Yes	7.31	8.1	7.1	10.08	10.59	1.26	1.01	5.29	4.03	4.54
458606000	82	3.94	0	0	0	0	BIOL89	Q64	BIOL89_Q64	BIOL89_Q64_1	Instr9	Biology	Lower	Yes	7.31	8.1	7.1	10.08	10.59	1.26	1.01	5.29	4.03	4.54
937318625	80.88	3.83	1	0	0	0	BIOL89	Q64	BIOL89_Q64	BIOL89_Q64_1	Instr9	Biology	Lower	Yes	7.31	8.1	7.1	10.08	10.59	1.26	1.01	5.29	4.03	4.54
585217155	81.25	3.63	1	1	0	0	BIOL89	Q64	BIOL89_Q64	BIOL89_Q64_1	Instr9	Biology	Lower	Yes	7.31	8.1	7.1	10.08	10.59	1.26	1.01	5.29	4.03	4.54
433411105	81.5	3.81	1	0	0	0	BIOL89	Q64	BIOL89_Q64	BIOL89_Q64_1	Instr9	Biology	Lower	Yes	7.31	8.1	7.1	10.08	10.59	1.26	1.01	5.29	4.03	4.54
619850409	80.5	3.82	0	0	0	0	BIOL89	Q64	BIOL89_Q64	BIOL89_Q64_1	Instr9	Biology	Lower	Yes	7.31	8.1	7.1	10.08	10.59	1.26	1.01	5.29	4.03	4.54
567408203	81.75	3.46	1	0	0	0	BIOL89	Q64	BIOL89_Q64	BIOL89_Q64_1	Instr9	Biology	Lower	Yes	7.31	8.1	7.1	10.08	10.59	1.26	1.01	5.29	4.03	4.54
718866527	81	3.96	0	0	0	0	BIOL89	Q64	BIOL89_Q64	BIOL89_Q64_1	Instr9	Biology	Lower	Yes	7.31	8.1	7.1	10.08	10.59	1.26	1.01	5.29	4.03	4.54
937578840	83.5	3.9	0	0	0	0	BIOL89	Q64	BIOL89_Q64	BIOL89_Q64_1	Instr9	Biology	Lower	Yes	7.31	8.1	7.1	10.08	10.59	1.26	1.01	5.29	4.03	4.54
649077241	83.38	3.84	0	0	0	0	BIOL89	Q64	BIOL89_Q64	BIOL89_Q64_1	Instr9	Biology	Lower	Yes	7.31	8.1	7.1	10.08	10.59	1.26	1.01	5.29	4.03	4.54
410395727	81	3.86	1	0	0	0	BIOL89	Q64	BIOL89_Q64	BIOL89_Q64_1	Instr9	Biology	Lower	Yes	7.31	8.1	7.1	10.08	10.59	1.26	1.01	5.29	4.03	4.54
117879721	84	3.91	1	0	0	0	BIOL89	Q64	BIOL89_Q64	BIOL89_Q64_1	Instr9	Biology	Lower	Yes	7.31	8.1	7.1	10.08	10.59	1.26	1.01	5.29	4.03	4.54
568759770	81	3.16	0	0	0	0	BIOL89	Q64	BIOL89_Q64	BIOL89_Q64_1	Instr9	Biology	Lower	Yes	7.31	8.1	7.1	10.08	10.59	1.26	1.01	5.29	4.03	4.54
922122521	80.25	3.92	0	0	0	0	BIOL89	Q64	BIOL89_Q64	BIOL89_Q64_1	Instr9	Biology	Lower	Yes	7.31	8.1	7.1	10.08	10.59	1.26	1.01	5.29	4.03	4.54
193116227	79.75	3.74	0	0	0	0	BIOL89	Q64	BIOL89_Q64	BIOL89_Q64_1	Instr9	Biology	Lower	Yes	7.31	8.1	7.1	10.08	10.59	1.26	1.01	5.29	4.03	4.54
297837165	81	3.74	0	0	0	0	BIOL89	Q64	BIOL89_Q64	BIOL89_Q64_1	Instr9	Biology	Lower	Yes	7.31	8.1	7.1	10.08	10.59	1.26	1.01	5.29	4.03	4.54
192246846	79.75	3.43	1	0	0	1	BIOL89	Q64	BIOL89_Q64	BIOL89_Q64_1	Instr9	Biology	Lower	Yes	7.31	8.1	7.1	10.08	10.59	1.26	1.01	5.29	4.03	4.54
625199891	82.25	2.47	1	0	0	0	BIOL89	Q64	BIOL89_Q64	BIOL89_Q64_1	Instr9	Biology	Lower	Yes	7.31	8.1	7.1	10.08	10.59	1.26	1.01	5.29	4.03	4.54
818976823	81.75	3.78	0	0	0	0	BIOL89	Q64	BIOL89_Q64	BIOL89_Q64_1	Instr9	Biology	Lower	Yes	7.31	8.1	7.1	10.08	10.59	1.26	1.01	5.29	4.03	4.54
169192840	81.5	3.9	0	0	0	0	BIOL89	Q64	BIOL89_Q64	BIOL89_Q64_1	Instr9	Biology	Lower	Yes	7.31	8.1	7.1	10.08	10.59	1.26	1.01	5.29	4.03	4.54
516114791	79.75	3.83	0	0	0	0	BIOL89	Q64	BIOL89_Q64	BIOL89_Q64_1	Instr9	Biology	Lower	Yes	7.31	8.1	7.1	10.08	10.59	1.26	1.01	5.29	4.03	4.54
688041523	80	3.67	1	0	1	0	BIOL89	Q64	BIOL89_Q64	BIOL89_Q64_1	Instr9	Biology	Lower	Yes	7.31	8.1	7.1	10.08	10.59	1.26	1.01	5.29	4.03	4.54
254859954	79.63	3.23	0	0	0	0	BIOL89	Q64	BIOL89_Q64	BIOL89_Q64_1	Instr9	Biology	Lower	Yes	7.31	8.1	7.1	10.08	10.59	1.26	1.01	5.29	4.03	4.54
349145852	78.88	3.71	0	0	0	0	BIOL89	Q64	BIOL89_Q64	BIOL89_Q64_1	Instr9	Biology	Lower	Yes	7.31	8.1	7.1	10.08	10.59	1.26	1.01	5.29	4.03	4.54
767911984	79.63	3.59	1	0	0	0	BIOL89	Q64	BIOL89_Q64	BIOL89_Q64_1	Instr9	Biology	Lower	Yes	7.31	8.1	7.1	10.08	10.59	1.26	1.01	5.29	4.03	4.54
467788523	79.5	3.81	0	0	0	0	BIOL89	Q64	BIOL89_Q64	BIOL89_Q64_1	Instr9	Biology	Lower	Yes	7.31	8.1	7.1	10.08	10.59	1.26	1.01	5.29	4.03	4.54
835937427	79	3.82	1	0	0	0	BIOL89	Q64	BIOL89_Q64	BIOL89_Q64_1	Instr9	Biology	Lower	Yes	7.31	8.1	7.1	10.08	10.59	1.26	1.01	5.29	4.03	4.54
494881045	79.38	3.6	0	0	0	0	BIOL89	Q64	BIOL89_Q64	BIOL89_Q64_1	Instr9	Biology	Lower	Yes	7.31	8.1	7.1	10.08	10.59	1.26	1.01	5.29	4.03	4.54
410553633	81.38	3.59	0	0	0	0	BIOL89	Q64	BIOL89_Q64	BIOL89_Q64_1	Instr9	Biology	Lower	Yes	7.31	8.1	7.1	10.08	10.59	1.26	1.01	5.29	4.03	4.54
945765315	79.75	3.68	1	1	1	1	BIOL89	Q64	BIOL89_Q64	BIOL89_Q64_1	Instr9	Biology	Lower	Yes	7.31	8.1	7.1	10.08	10.59	1.26	1.01	5.29	4.03	4.54
138198020	78.25	3.78	0	0	0	0	BIOL89	Q64	BIOL89_Q64	BIOL89_Q64_1	Instr9	Biology	Lower	Yes	7.31	8.1	7.1	10.08	10.59	1.26	1.01	5.29	4.03	4.54
947548231	79.2	3.47	0	0	0	1	BIOL89	Q64	BIOL89_Q64	BIOL89_Q64_1	Instr9	Biology	Lower	Yes	7.31	8.1	7.1	10.08	10.59	1.26	1.01	5.29	4.03	4.54
126124936	79	3.55	0	1	0	0	BIOL89	Q64	BIOL89_Q64	BIOL89_Q64_1	Instr9	Biology	Lower	Yes	7.31	8.1	7.1	10.08	10.59	1.26	1.01	5.29	4.03	4.54
628934707	78	3.75	0	0	0	0	BIOL89	Q64	BIOL89_Q64	BIOL89_Q64_1	Instr9	Biology	Lower	Yes	7.31	8.1	7.1	10.08	10.59	1.26	1.01	5.29	4.03	4.54
901534819	78.13	3.85	0	0	0	1	BIOL89	Q64	BIOL89_Q64	BIOL89_Q64_1	Instr9	Biology	Lower	Yes	7.31	8.1	7.1	10.08	10.59	1.26	1.01	5.29	4.03	4.54
176657849	77.75	3.75	0	0	0	0	BIOL89	Q64	BIOL89_Q64	BIOL89_Q64_1	Instr9	Biology	Lower	Yes	7.31	8.1	7.1	10.08	10.59	1.26	1.01	5.29	4.03	4.54
711166636	78.88	3.75	1	0	0	0	BIOL89	Q64	BIOL89_Q64	BIOL89_Q64_1	Instr9	Biology	Lower	Yes	7.31	8.1	7.1	10.08	10.59	1.26	1.01	5.29	4.03	4.54
895276861	78.63	3.52	0	0	0	0	BIOL89	Q64	BIOL89_Q64	BIOL89_Q64_1	Instr9	Biology	Lower	Yes	7.31	8.1	7.1	10.08	10.59	1.26	1.01	5.29	4.03	4.54
957088570	78.05	3.72	0	0	0	0	BIOL89	Q64	BIOL89_Q64	BIOL89_Q64_1	Instr9	Biology	Lower	Yes	7.31	8.1	7.1	10.08	10.59	1.26	1.01	5.29	4.03	4.54
787467929	77.75	3.54	0	0	0	1	BIOL89	Q64	BIOL89_Q64	BIOL89_Q64_1	Instr9	Biology	Lower	Yes	7.31	8.1	7.1	10.08	10.59	1.26	1.01	5.29	4.03	4.54
411139172	77.75	3.43	0	1	0	0	BIOL89	Q64	BIOL89_Q64	BIOL89_Q64_1	Instr9	Biology	Lower	Yes	7.31	8.1	7.1	10.08	10.59	1.26	1.01	5.29	4.03	4.54
589173267	81.25	3.44	0	1	1	1	BIOL89	Q64	BIOL89_Q64	BIOL89_Q64_1	Instr9	Biology	Lower	Yes	7.31	8.1	7.1	10.08	10.59	1.26	1.01	5.29	4.03	4.54
558851277	78.13	3.43	1	1	1	1	BIOL89	Q64	BIOL89_Q64	BIOL89_Q64_1	Instr9	Biology	Lower	Yes	7.31	8.1	7.1	10.08	10.59	1.26	1.01	5.29	4.03	4.54
124214470	78	3.73	1	0	0	0	BIOL89	Q64	BIOL89_Q64	BIOL89_Q64_1	Instr9	Biology	Lower	Yes	7.31	8.1	7.1	10.08	10.59	1.26	1.01	5.29	4.03	4.54
734047277	78.13	3.52	1	0	0	1	BIOL89	Q64	BIOL89_Q64	BIOL89_Q64_1	Instr9	Biology	Lower	Yes	7.31	8.1	7.1	10.08	10.59	1.26	1.01	5.29	4.03	4.54
482654423	77.5	3.67	1	0	0	0	BIOL89	Q64	BIOL89_Q64	BIOL89_Q64_1	Instr9	Biology	Lower	Yes	7.31	8.1	7.1	10.08	10.59	1.26	1.01	5.29	4.03	4.54
266458881	77.63	3.81	1	0	0	0	BIOL89	Q64	BIOL89_Q64	BIOL89_Q64_1	Instr9	Biology	Lower	Yes	7.31	8.1	7.1	10.08	10.59	1.26	1.01	5.29	4.03	4.54
938237243	78.5	3.59	1	0	0	0	BIOL89	Q64	BIOL89_Q64	BIOL89_Q64_1	Instr9	Biology	Lower	Yes	7.31	8.1	7.1	10.08	10.59	1.26	1.01	5.29	4.03	4.54
796756047	79.38	3.3	1	0	0	0	BIOL89	Q64	BIOL89_Q64	BIOL89_Q64_1	Instr9	Biology	Lower	Yes	7.31	8.1	7.1	10.08	10.59	1.26	1.01	5.29	4.03	4.54
535961892	76.75	3.82	0	0	0	0	BIOL89	Q64	BIOL89_Q64	BIOL89_Q64_1	Instr9	Biology	Lower	Yes	7.31	8.1	7.1	10.08	10.59	1.26	1.01	5.29	4.03	4.54
542825428	78.25	3.94	0	0	0	0	BIOL89	Q64	BIOL89_Q64	BIOL89_Q64_1	Instr9	Biology	Lower	Yes	7.31	8.1	7.1	10.08	10.59	1.26	1.01	5.29	4.03	4.54
189152306	77.88	3.86	1	0	0	0	BIOL89	Q64	BIOL89_Q64	BIOL89_Q64_1	Instr9	Biology	Lower	Yes	7.31	8.1	7.1	10.08	10.59	1.26	1.01	5.29	4.03	4.54
115592294	76.88	3.74	0	0	0	0	BIOL89	Q64	BIOL89_Q64	BIOL89_Q64_1	Instr9	Biology	Lower	Yes	7.31	8.1	7.1	10.08	10.59	1.26	1.01	5.29	4.03	4.54
867547239	77.63	3.57	1	0	0	0	BIOL89	Q64	BIOL89_Q64	BIOL89_Q64_1	Instr9	Biology	Lower	Yes	7.31	8.1	7.1	10.08	10.59	1.26	1.01	5.29	4.03	4.54
103493476	76.25	3.88	0	0	0	0	BIOL89	Q64	BIOL89_Q64	BIOL89_Q64_1	Instr9	Biology	Lower	Yes	7.31	8.1	7.1	10.08	10.59	1.26	1.01	5.29	4.03	4.54
875886119	76.75	3.24	0	0	0	0	BIOL89	Q64	BIOL89_Q64	BIOL89_Q64_1	Instr9	Biology	Lower	Yes	7.31	8.1	7.1	10.08	10.59	1.26	1.01	5.29	4.03	4.54
422765436	76.63	3.81	0	1	0	0	BIOL89	Q64	BIOL89_Q64	BIOL89_Q64_1	Instr9	Biology	Lower	Yes	7.31	8.1	7.1	10.08	10.59	1.26	1.01	5.29	4.03	4.54
955707957	79.43	3.54	1	0	0	0	BIOL89	Q64	BIOL89_Q64	BIOL89_Q64_1	Instr9	Biology	Lower	Yes	7.31	8.1	7.1	10.08	10.59	1.26	1.01	5.29	4.03	4.54
730818219	76.25	3.73	0	0	0	0	BIOL89	Q64	BIOL89_Q64	BIOL89_Q64_1	Instr9	Biology	Lower	Yes	7.31	8.1	7.1	10.08	10.59	1.26	1.01	5.29	4.03	4.54
526170282	76.63	3.44	1	0	0	0	BIOL89	Q64	BIOL89_Q64	BIOL89_Q64_1	Instr9	Biology	Lower	Yes	7.31	8.1	7.1	10.08	10.59	1.26	1.01	5.29	4.03	4.54
171705117	76.13	3.88	0	0	0	0	BIOL89	Q64	BIOL89_Q64	BIOL89_Q64_1	Instr9	Biology	Lower	Yes	7.31	8.1	7.1	10.08	10.59	1.26	1.01	5.29	4.03	4.54
202258602	76.63	3.63	0	1	1	0	BIOL89	Q64	BIOL89_Q64	BIOL89_Q64_1	Instr9	Biology	Lower	Yes	7.31	8.1	7.1	10.08	10.59	1.26	1.01	5.29	4.03	4.54
326414252	77.75	3.31	0	0	0	0	BIOL89	Q64	BIOL89_Q64	BIOL89_Q64_1	Instr9	Biology	Lower	Yes	7.31	8.1	7.1	10.08	10.59	1.26	1.01	5.29	4.03	4.54
982583990	76.25	3.93	0	1	0	1	BIOL89	Q64	BIOL89_Q64	BIOL89_Q64_1	Instr9	Biology	Lower	Yes	7.31	8.1	7.1	10.08	10.59	1.26	1.01	5.29	4.03	4.54
629478436	80.13	3.64	0	0	0	0	BIOL89	Q64	BIOL89_Q64	BIOL89_Q64_1	Instr9	Biology	Lower	Yes	7.31	8.1	7.1	10.08	10.59	1.26	1.01	5.29	4.03	4.54
726588716	76.75	3.56	0	0	0	0	BIOL89	Q64	BIOL89_Q64	BIOL89_Q64_1	Instr9	Biology	Lower	Yes	7.31	8.1	7.1	10.08	10.59	1.26	1.01	5.29	4.03	4.54
246715231	78.63	3.25	0	0	0	0	BIOL89	Q64	BIOL89_Q64	BIOL89_Q64_1	Instr9	Biology	Lower	Yes	7.31	8.1	7.1	10.08	10.59	1.26	1.01	5.29	4.03	4.54
407433613	76.13	3.05	1	0	0	0	BIOL89	Q64	BIOL89_Q64	BIOL89_Q64_1	Instr9	Biology	Lower	Yes	7.31	8.1	7.1	10.08	10.59	1.26	1.01	5.29	4.03	4.54
701478496	80	2.65	1	0	0	0	BIOL89	Q64	BIOL89_Q64	BIOL89_Q64_1	Instr9	Biology	Lower	Yes	7.31	8.1	7.1	10.08	10.59	1.26	1.01	5.29	4.03	4.54
453728689	76	3.59	0	0	0	0	BIOL89	Q64	BIOL89_Q64	BIOL89_Q64_1	Instr9	Biology	Lower	Yes	7.31	8.1	7.1	10.08	10.59	1.26	1.01	5.29	4.03	4.54
701934214	76.63	3.47	0	0	0	0	BIOL89	Q64	BIOL89_Q64	BIOL89_Q64_1	Instr9	Biology	Lower	Yes	7.31	8.1	7.1	10.08	10.59	1.26	1.01	5.29	4.03	4.54
815248967	75.38	3.5	0	1	1	0	BIOL89	Q64	BIOL89_Q64	BIOL89_Q64_1	Instr9	Biology	Lower	Yes	7.31	8.1	7.1	10.08	10.59	1.26	1.01	5.29	4.03	4.54
519271903	76.25	3.47	1	0	0	0	BIOL89	Q64	BIOL89_Q64	BIOL89_Q64_1	Instr9	Biology	Lower	Yes	7.31	8.1	7.1	10.08	10.59	1.26	1.01	5.29	4.03	4.54
299068208	75.5	3.82	1	0	0	0	BIOL89	Q64	BIOL89_Q64	BIOL89_Q64_1	Instr9	Biology	Lower	Yes	7.31	8.1	7.1	10.08	10.59	1.26	1.01	5.29	4.03	4.54
859470941	77.5	3.6	1	0	0	0	BIOL89	Q64	BIOL89_Q64	BIOL89_Q64_1	Instr9	Biology	Lower	Yes	7.31	8.1	7.1	10.08	10.59	1.26	1.01	5.29	4.03	4.54
136088738	75	3.68	0	0	0	0	BIOL89	Q64	BIOL89_Q64	BIOL89_Q64_1	Instr9	Biology	Lower	Yes	7.31	8.1	7.1	10.08	10.59	1.26	1.01	5.29	4.03	4.54
440384443	74.88	3.81	0	0	0	0	BIOL89	Q64	BIOL89_Q64	BIOL89_Q64_1	Instr9	Biology	Lower	Yes	7.31	8.1	7.1	10.08	10.59	1.26	1.01	5.29	4.03	4.54
927369499	76.13	3.56	0	0	0	1	BIOL89	Q64	BIOL89_Q64	BIOL89_Q64_1	Instr9	Biology	Lower	Yes	7.31	8.1	7.1	10.08	10.59	1.26	1.01	5.29	4.03	4.54
743110354	75.5	3.83	0	1	1	0	BIOL89	Q64	BIOL89_Q64	BIOL89_Q64_1	Instr9	Biology	Lower	Yes	7.31	8.1	7.1	10.08	10.59	1.26	1.01	5.29	4.03	4.54
863626885	75.5	3.92	1	1	0	1	BIOL89	Q64	BIOL89_Q64	BIOL89_Q64_1	Instr9	Biology	Lower	Yes	7.31	8.1	7.1	10.08	10.59	1.26	1.01	5.29	4.03	4.54
797860212	76.78	3.51	0	0	0	0	BIOL89	Q64	BIOL89_Q64	BIOL89_Q64_1	Instr9	Biology	Lower	Yes	7.31	8.1	7.1	10.08	10.59	1.26	1.01	5.29	4.03	4.54
949164881	79.88	3.1	1	0	0	0	BIOL89	Q64	BIOL89_Q64	BIOL89_Q64_1	Instr9	Biology	Lower	Yes	7.31	8.1	7.1	10.08	10.59	1.26	1.01	5.29	4.03	4.54
913432596	77.38	3.43	0	1	1	0	BIOL89	Q64	BIOL89_Q64	BIOL89_Q64_1	Instr9	Biology	Lower	Yes	7.31	8.1	7.1	10.08	10.59	1.26	1.01	5.29	4.03	4.54
949986101	74.5	3.67	0	1	1	0	BIOL89	Q64	BIOL89_Q64	BIOL89_Q64_1	Instr9	Biology	Lower	Yes	7.31	8.1	7.1	10.08	10.59	1.26	1.01	5.29	4.03	4.54
914750896	75.13	3.9	0	0	0	0	BIOL89	Q64	BIOL89_Q64	BIOL89_Q64_1	Instr9	Biology	Lower	Yes	7.31	8.1	7.1	10.08	10.59	1.26	1.01	5.29	4.03	4.54
387768982	75.25	3.69	1	0	0	0	BIOL89	Q64	BIOL89_Q64	BIOL89_Q64_1	Instr9	Biology	Lower	Yes	7.31	8.1	7.1	10.08	10.59	1.26	1.01	5.29	4.03	4.54
195336753	75	3.8	0	0	0	1	BIOL89	Q64	BIOL89_Q64	BIOL89_Q64_1	Instr9	Biology	Lower	Yes	7.31	8.1	7.1	10.08	10.59	1.26	1.01	5.29	4.03	4.54
966945716	74.5	3.63	0	0	0	0	BIOL89	Q64	BIOL89_Q64	BIOL89_Q64_1	Instr9	Biology	Lower	Yes	7.31	8.1	7.1	10.08	10.59	1.26	1.01	5.29	4.03	4.54
572410408	75.13	3.53	0	0	0	0	BIOL89	Q64	BIOL89_Q64	BIOL89_Q64_1	Instr9	Biology	Lower	Yes	7.31	8.1	7.1	10.08	10.59	1.26	1.01	5.29	4.03	4.54
716795504	74.5	3.75	0	0	0	1	BIOL89	Q64	BIOL89_Q64	BIOL89_Q64_1	Instr9	Biology	Lower	Yes	7.31	8.1	7.1	10.08	10.59	1.26	1.01	5.29	4.03	4.54
831190624	74.5	3.62	0	0	0	0	BIOL89	Q64	BIOL89_Q64	BIOL89_Q64_1	Instr9	Biology	Lower	Yes	7.31	8.1	7.1	10.08	10.59	1.26	1.01	5.29	4.03	4.54
671861282	74.88	3.79	0	1	1	0	BIOL89	Q64	BIOL89_Q64	BIOL89_Q64_1	Instr9	Biology	Lower	Yes	7.31	8.1	7.1	10.08	10.59	1.26	1.01	5.29	4.03	4.54
903431758	74.75	3.7	0	0	0	0	BIOL89	Q64	BIOL89_Q64	BIOL89_Q64_1	Instr9	Biology	Lower	Yes	7.31	8.1	7.1	10.08	10.59	1.26	1.01	5.29	4.03	4.54
900925076	74.38	3.69	0	0	0	1	BIOL89	Q64	BIOL89_Q64	BIOL89_Q64_1	Instr9	Biology	Lower	Yes	7.31	8.1	7.1	10.08	10.59	1.26	1.01	5.29	4.03	4.54
653420735	76.38	3.5	0	0	0	0	BIOL89	Q64	BIOL89_Q64	BIOL89_Q64_1	Instr9	Biology	Lower	Yes	7.31	8.1	7.1	10.08	10.59	1.26	1.01	5.29	4.03	4.54
840396405	77	3.38	1	0	0	1	BIOL89	Q64	BIOL89_Q64	BIOL89_Q64_1	Instr9	Biology	Lower	Yes	7.31	8.1	7.1	10.08	10.59	1.26	1.01	5.29	4.03	4.54
499124034	74.5	3.54	0	0	0	0	BIOL89	Q64	BIOL89_Q64	BIOL89_Q64_1	Instr9	Biology	Lower	Yes	7.31	8.1	7.1	10.08	10.59	1.26	1.01	5.29	4.03	4.54
240268361	74.13	3.52	1	0	0	0	BIOL89	Q64	BIOL89_Q64	BIOL89_Q64_1	Instr9	Biology	Lower	Yes	7.31	8.1	7.1	10.08	10.59	1.26	1.01	5.29	4.03	4.54
960860189	73.88	3.23	1	1	1	0	BIOL89	Q64	BIOL89_Q64	BIOL89_Q64_1	Instr9	Biology	Lower	Yes	7.31	8.1	7.1	10.08	10.59	1.26	1.01	5.29	4.03	4.54
661223400	77.13	3.62	1	0	0	0	BIOL89	Q64	BIOL89_Q64	BIOL89_Q64_1	Instr9	Biology	Lower	Yes	7.31	8.1	7.1	10.08	10.59	1.26	1.01	5.29	4.03	4.54
850187655	74.25	3.65	1	0	0	0	BIOL89	Q64	BIOL89_Q64	BIOL89_Q64_1	Instr9	Biology	Lower	Yes	7.31	8.1	7.1	10.08	10.59	1.26	1.01	5.29	4.03	4.54
216126483	74.25	3.56	0	0	0	0	BIOL89	Q64	BIOL89_Q64	BIOL89_Q64_1	Instr9	Biology	Lower	Yes	7.31	8.1	7.1	10.08	10.59	1.26	1.01	5.29	4.03	4.54
150456364	74.38	3.62	0	0	0	0	BIOL89	Q64	BIOL89_Q64	BIOL89_Q64_1	Instr9	Biology	Lower	Yes	7.31	8.1	7.1	10.08	10.59	1.26	1.01	5.29	4.03	4.54
983494292	77.38	3.14	1	0	0	0	BIOL89	Q64	BIOL89_Q64	BIOL89_Q64_1	Instr9	Biology	Lower	Yes	7.31	8.1	7.1	10.08	10.59	1.26	1.01	5.29	4.03	4.54
350571628	74.63	3.45	0	0	0	0	BIOL89	Q64	BIOL89_Q64	BIOL89_Q64_1	Instr9	Biology	Lower	Yes	7.31	8.1	7.1	10.08	10.59	1.26	1.01	5.29	4.03	4.54
618300485	76	3.77	0	0	0	0	BIOL89	Q64	BIOL89_Q64	BIOL89_Q64_1	Instr9	Biology	Lower	Yes	7.31	8.1	7.1	10.08	10.59	1.26	1.01	5.29	4.03	4.54
403931199	74	3.56	1	0	0	0	BIOL89	Q64	BIOL89_Q64	BIOL89_Q64_1	Instr9	Biology	Lower	Yes	7.31	8.1	7.1	10.08	10.59	1.26	1.01	5.29	4.03	4.54
828701032	73.88	3.55	0	0	0	0	BIOL89	Q64	BIOL89_Q64	BIOL89_Q64_1	Instr9	Biology	Lower	Yes	7.31	8.1	7.1	10.08	10.59	1.26	1.01	5.29	4.03	4.54
567323104	73.75	3.56	0	1	0	0	BIOL89	Q64	BIOL89_Q64	BIOL89_Q64_1	Instr9	Biology	Lower	Yes	7.31	8.1	7.1	10.08	10.59	1.26	1.01	5.29	4.03	4.54
170775878	74.85	3.61	0	0	0	0	BIOL89	Q64	BIOL89_Q64	BIOL89_Q64_1	Instr9	Biology	Lower	Yes	7.31	8.1	7.1	10.08	10.59	1.26	1.01	5.29	4.03	4.54
712652621	73.13	3.59	0	0	0	0	BIOL89	Q64	BIOL89_Q64	BIOL89_Q64_1	Instr9	Biology	Lower	Yes	7.31	8.1	7.1	10.08	10.59	1.26	1.01	5.29	4.03	4.54
353987139	74.75	3.7	1	0	0	0	BIOL89	Q64	BIOL89_Q64	BIOL89_Q64_1	Instr9	Biology	Lower	Yes	7.31	8.1	7.1	10.08	10.59	1.26	1.01	5.29	4.03	4.54
308401126	74.38	3.75	1	0	0	1	BIOL89	Q64	BIOL89_Q64	BIOL89_Q64_1	Instr9	Biology	Lower	Yes	7.31	8.1	7.1	10.08	10.59	1.26	1.01	5.29	4.03	4.54
816020312	74.5	3.4	1	0	0	0	BIOL89	Q64	BIOL89_Q64	BIOL89_Q64_1	Instr9	Biology	Lower	Yes	7.31	8.1	7.1	10.08	10.59	1.26	1.01	5.29	4.03	4.54
989498936	73.25	3.46	0	1	1	1	BIOL89	Q64	BIOL89_Q64	BIOL89_Q64_1	Instr9	Biology	Lower	Yes	7.31	8.1	7.1	10.08	10.59	1.26	1.01	5.29	4.03	4.54
222801058	74.88	3.76	0	0	0	0	BIOL89	Q64	BIOL89_Q64	BIOL89_Q64_1	Instr9	Biology	Lower	Yes	7.31	8.1	7.1	10.08	10.59	1.26	1.01	5.29	4.03	4.54
858246287	75.88	3.73	0	0	0	0	BIOL89	Q64	BIOL89_Q64	BIOL89_Q64_1	Instr9	Biology	Lower	Yes	7.31	8.1	7.1	10.08	10.59	1.26	1.01	5.29	4.03	4.54
291830886	77.25	3.54	1	0	0	0	BIOL89	Q64	BIOL89_Q64	BIOL89_Q64_1	Instr9	Biology	Lower	Yes	7.31	8.1	7.1	10.08	10.59	1.26	1.01	5.29	4.03	4.54
810330982	74.63	3.67	1	0	0	1	BIOL89	Q64	BIOL89_Q64	BIOL89_Q64_1	Instr9	Biology	Lower	Yes	7.31	8.1	7.1	10.08	10.59	1.26	1.01	5.29	4.03	4.54
929086691	73	3.78	0	0	0	0	BIOL89	Q64	BIOL89_Q64	BIOL89_Q64_1	Instr9	Biology	Lower	Yes	7.31	8.1	7.1	10.08	10.59	1.26	1.01	5.29	4.03	4.54
322084363	76.25	3.74	0	0	0	0	BIOL89	Q64	BIOL89_Q64	BIOL89_Q64_1	Instr9	Biology	Lower	Yes	7.31	8.1	7.1	10.08	10.59	1.26	1.01	5.29	4.03	4.54
911905281	74	3.24	0	0	0	0	BIOL89	Q64	BIOL89_Q64	BIOL89_Q64_1	Instr9	Biology	Lower	Yes	7.31	8.1	7.1	10.08	10.59	1.26	1.01	5.29	4.03	4.54
372885898	75	3.41	0	0	0	0	BIOL89	Q64	BIOL89_Q64	BIOL89_Q64_1	Instr9	Biology	Lower	Yes	7.31	8.1	7.1	10.08	10.59	1.26	1.01	5.29	4.03	4.54
831243397	73	3.57	0	0	0	0	BIOL89	Q64	BIOL89_Q64	BIOL89_Q64_1	Instr9	Biology	Lower	Yes	7.31	8.1	7.1	10.08	10.59	1.26	1.01	5.29	4.03	4.54
807307898	72.5	3.83	1	0	0	0	BIOL89	Q64	BIOL89_Q64	BIOL89_Q64_1	Instr9	Biology	Lower	Yes	7.31	8.1	7.1	10.08	10.59	1.26	1.01	5.29	4.03	4.54
983241074	72.88	3.67	0	0	0	1	BIOL89	Q64	BIOL89_Q64	BIOL89_Q64_1	Instr9	Biology	Lower	Yes	7.31	8.1	7.1	10.08	10.59	1.26	1.01	5.29	4.03	4.54
327530522	73	3.75	0	0	0	0	BIOL89	Q64	BIOL89_Q64	BIOL89_Q64_1	Instr9	Biology	Lower	Yes	7.31	8.1	7.1	10.08	10.59	1.26	1.01	5.29	4.03	4.54
575436692	72.25	3.69	0	0	0	0	BIOL89	Q64	BIOL89_Q64	BIOL89_Q64_1	Instr9	Biology	Lower	Yes	7.31	8.1	7.1	10.08	10.59	1.26	1.01	5.29	4.03	4.54
922812278	79.38	3.68	0	0	0	0	BIOL89	Q64	BIOL89_Q64	BIOL89_Q64_1	Instr9	Biology	Lower	Yes	7.31	8.1	7.1	10.08	10.59	1.26	1.01	5.29	4.03	4.54
658644611	72.75	3.58	0	0	0	0	BIOL89	Q64	BIOL89_Q64	BIOL89_Q64_1	Instr9	Biology	Lower	Yes	7.31	8.1	7.1	10.08	10.59	1.26	1.01	5.29	4.03	4.54
667575927	72.13	3.71	1	0	0	1	BIOL89	Q64	BIOL89_Q64	BIOL89_Q64_1	Instr9	Biology	Lower	Yes	7.31	8.1	7.1	10.08	10.59	1.26	1.01	5.29	4.03	4.54
548285678	72.13	3.7	0	0	0	0	BIOL89	Q64	BIOL89_Q64	BIOL89_Q64_1	Instr9	Biology	Lower	Yes	7.31	8.1	7.1	10.08	10.59	1.26	1.01	5.29	4.03	4.54
681154803	74	2.89	1	1	1	1	BIOL89	Q64	BIOL89_Q64	BIOL89_Q64_1	Instr9	Biology	Lower	Yes	7.31	8.1	7.1	10.08	10.59	1.26	1.01	5.29	4.03	4.54
572993024	75.5	3.07	1	0	0	0	BIOL89	Q64	BIOL89_Q64	BIOL89_Q64_1	Instr9	Biology	Lower	Yes	7.31	8.1	7.1	10.08	10.59	1.26	1.01	5.29	4.03	4.54
379716533	71.75	3.72	0	0	0	0	BIOL89	Q64	BIOL89_Q64	BIOL89_Q64_1	Instr9	Biology	Lower	Yes	7.31	8.1	7.1	10.08	10.59	1.26	1.01	5.29	4.03	4.54
985384768	74.25	3.43	0	0	0	0	BIOL89	Q64	BIOL89_Q64	BIOL89_Q64_1	Instr9	Biology	Lower	Yes	7.31	8.1	7.1	10.08	10.59	1.26	1.01	5.29	4.03	4.54
255568636	73.13	3.5	1	0	0	0	BIOL89	Q64	BIOL89_Q64	BIOL89_Q64_1	Instr9	Biology	Lower	Yes	7.31	8.1	7.1	10.08	10.59	1.26	1.01	5.29	4.03	4.54
433274636	74.38	3.58	0	0	0	0	BIOL89	Q64	BIOL89_Q64	BIOL89_Q64_1	Instr9	Biology	Lower	Yes	7.31	8.1	7.1	10.08	10.59	1.26	1.01	5.29	4.03	4.54
893214116	73.88	3.65	0	0	0	0	BIOL89	Q64	BIOL89_Q64	BIOL89_Q64_1	Instr9	Biology	Lower	Yes	7.31	8.1	7.1	10.08	10.59	1.26	1.01	5.29	4.03	4.54
134154417	72.25	3.73	0	0	0	0	BIOL89	Q64	BIOL89_Q64	BIOL89_Q64_1	Instr9	Biology	Lower	Yes	7.31	8.1	7.1	10.08	10.59	1.26	1.01	5.29	4.03	4.54
776319052	72.5	3.31	0	0	0	0	BIOL89	Q64	BIOL89_Q64	BIOL89_Q64_1	Instr9	Biology	Lower	Yes	7.31	8.1	7.1	10.08	10.59	1.26	1.01	5.29	4.03	4.54
266112044	72.75	3.72	0	1	1	0	BIOL89	Q64	BIOL89_Q64	BIOL89_Q64_1	Instr9	Biology	Lower	Yes	7.31	8.1	7.1	10.08	10.59	1.26	1.01	5.29	4.03	4.54
321099881	75.38	3.24	1	0	0	0	BIOL89	Q64	BIOL89_Q64	BIOL89_Q64_1	Instr9	Biology	Lower	Yes	7.31	8.1	7.1	10.08	10.59	1.26	1.01	5.29	4.03	4.54
184603373	72.25	3.43	0	0	0	1	BIOL89	Q64	BIOL89_Q64	BIOL89_Q64_1	Instr9	Biology	Lower	Yes	7.31	8.1	7.1	10.08	10.59	1.26	1.01	5.29	4.03	4.54
279803872	71.75	3.3	0	0	0	0	BIOL89	Q64	BIOL89_Q64	BIOL89_Q64_1	Instr9	Biology	Lower	Yes	7.31	8.1	7.1	10.08	10.59	1.26	1.01	5.29	4.03	4.54
560603848	72.13	3.61	0	0	0	0	BIOL89	Q64	BIOL89_Q64	BIOL89_Q64_1	Instr9	Biology	Lower	Yes	7.31	8.1	7.1	10.08	10.59	1.26	1.01	5.29	4.03	4.54
808856674	71.75	3.27	0	0	0	0	BIOL89	Q64	BIOL89_Q64	BIOL89_Q64_1	Instr9	Biology	Lower	Yes	7.31	8.1	7.1	10.08	10.59	1.26	1.01	5.29	4.03	4.54
700292828	72	3.74	0	0	0	0	BIOL89	Q64	BIOL89_Q64	BIOL89_Q64_1	Instr9	Biology	Lower	Yes	7.31	8.1	7.1	10.08	10.59	1.26	1.01	5.29	4.03	4.54
132128572	71.13	2.75	0	0	0	0	BIOL89	Q64	BIOL89_Q64	BIOL89_Q64_1	Instr9	Biology	Lower	Yes	7.31	8.1	7.1	10.08	10.59	1.26	1.01	5.29	4.03	4.54
244179435	73.13	3.62	0	0	0	0	BIOL89	Q64	BIOL89_Q64	BIOL89_Q64_1	Instr9	Biology	Lower	Yes	7.31	8.1	7.1	10.08	10.59	1.26	1.01	5.29	4.03	4.54
811720132	71.75	3.07	0	0	0	1	BIOL89	Q64	BIOL89_Q64	BIOL89_Q64_1	Instr9	Biology	Lower	Yes	7.31	8.1	7.1	10.08	10.59	1.26	1.01	5.29	4.03	4.54
989833853	73.38	3.27	0	0	0	0	BIOL89	Q64	BIOL89_Q64	BIOL89_Q64_1	Instr9	Biology	Lower	Yes	7.31	8.1	7.1	10.08	10.59	1.26	1.01	5.29	4.03	4.54
101935153	72.75	3.45	0	0	0	1	BIOL89	Q64	BIOL89_Q64	BIOL89_Q64_1	Instr9	Biology	Lower	Yes	7.31	8.1	7.1	10.08	10.59	1.26	1.01	5.29	4.03	4.54
492168104	71.38	3.51	0	0	0	1	BIOL89	Q64	BIOL89_Q64	BIOL89_Q64_1	Instr9	Biology	Lower	Yes	7.31	8.1	7.1	10.08	10.59	1.26	1.01	5.29	4.03	4.54
723184421	71.5	3.16	1	0	0	0	BIOL89	Q64	BIOL89_Q64	BIOL89_Q64_1	Instr9	Biology	Lower	Yes	7.31	8.1	7.1	10.08	10.59	1.26	1.01	5.29	4.03	4.54
447257746	70.63	3.5	0	0	0	0	BIOL89	Q64	BIOL89_Q64	BIOL89_Q64_1	Instr9	Biology	Lower	Yes	7.31	8.1	7.1	10.08	10.59	1.26	1.01	5.29	4.03	4.54
344201738	71.38	3.36	1	0	0	1	BIOL89	Q64	BIOL89_Q64	BIOL89_Q64_1	Instr9	Biology	Lower	Yes	7.31	8.1	7.1	10.08	10.59	1.26	1.01	5.29	4.03	4.54
767515096	71.5	3.6	0	1	0	1	BIOL89	Q64	BIOL89_Q64	BIOL89_Q64_1	Instr9	Biology	Lower	Yes	7.31	8.1	7.1	10.08	10.59	1.26	1.01	5.29	4.03	4.54
972872350	70.75	3.66	0	0	0	0	BIOL89	Q64	BIOL89_Q64	BIOL89_Q64_1	Instr9	Biology	Lower	Yes	7.31	8.1	7.1	10.08	10.59	1.26	1.01	5.29	4.03	4.54
682221437	72.5	3.68	0	0	0	0	BIOL89	Q64	BIOL89_Q64	BIOL89_Q64_1	Instr9	Biology	Lower	Yes	7.31	8.1	7.1	10.08	10.59	1.26	1.01	5.29	4.03	4.54
830030148	75.25	3.34	1	0	0	1	BIOL89	Q64	BIOL89_Q64	BIOL89_Q64_1	Instr9	Biology	Lower	Yes	7.31	8.1	7.1	10.08	10.59	1.26	1.01	5.29	4.03	4.54
726053992	72.38	3.21	1	0	0	0	BIOL89	Q64	BIOL89_Q64	BIOL89_Q64_1	Instr9	Biology	Lower	Yes	7.31	8.1	7.1	10.08	10.59	1.26	1.01	5.29	4.03	4.54
347331700	71.13	3.59	0	0	0	0	BIOL89	Q64	BIOL89_Q64	BIOL89_Q64_1	Instr9	Biology	Lower	Yes	7.31	8.1	7.1	10.08	10.59	1.26	1.01	5.29	4.03	4.54
415450057	70.5	3.43	1	0	0	1	BIOL89	Q64	BIOL89_Q64	BIOL89_Q64_1	Instr9	Biology	Lower	Yes	7.31	8.1	7.1	10.08	10.59	1.26	1.01	5.29	4.03	4.54
179425284	71.75	3.39	1	0	0	0	BIOL89	Q64	BIOL89_Q64	BIOL89_Q64_1	Instr9	Biology	Lower	Yes	7.31	8.1	7.1	10.08	10.59	1.26	1.01	5.29	4.03	4.54
360040330	70.5	3.53	0	1	0	1	BIOL89	Q64	BIOL89_Q64	BIOL89_Q64_1	Instr9	Biology	Lower	Yes	7.31	8.1	7.1	10.08	10.59	1.26	1.01	5.29	4.03	4.54
801139158	73.75	3.31	0	1	1	1	BIOL89	Q64	BIOL89_Q64	BIOL89_Q64_1	Instr9	Biology	Lower	Yes	7.31	8.1	7.1	10.08	10.59	1.26	1.01	5.29	4.03	4.54
231116817	70.38	3.43	1	0	0	1	BIOL89	Q64	BIOL89_Q64	BIOL89_Q64_1	Instr9	Biology	Lower	Yes	7.31	8.1	7.1	10.08	10.59	1.26	1.01	5.29	4.03	4.54
112849865	70.63	3.18	0	0	0	1	BIOL89	Q64	BIOL89_Q64	BIOL89_Q64_1	Instr9	Biology	Lower	Yes	7.31	8.1	7.1	10.08	10.59	1.26	1.01	5.29	4.03	4.54
827949575	71.88	3.57	0	0	0	0	BIOL89	Q64	BIOL89_Q64	BIOL89_Q64_1	Instr9	Biology	Lower	Yes	7.31	8.1	7.1	10.08	10.59	1.26	1.01	5.29	4.03	4.54
409574431	75.5	2.99	1	1	0	0	BIOL89	Q64	BIOL89_Q64	BIOL89_Q64_1	Instr9	Biology	Lower	Yes	7.31	8.1	7.1	10.08	10.59	1.26	1.01	5.29	4.03	4.54
700831042	75.75	2.85	1	0	0	0	BIOL89	Q64	BIOL89_Q64	BIOL89_Q64_1	Instr9	Biology	Lower	Yes	7.31	8.1	7.1	10.08	10.59	1.26	1.01	5.29	4.03	4.54
646355805	75.25	3.3	0	0	0	0	BIOL89	Q64	BIOL89_Q64	BIOL89_Q64_1	Instr9	Biology	Lower	Yes	7.31	8.1	7.1	10.08	10.59	1.26	1.01	5.29	4.03	4.54
928189632	72.5	3.14	1	0	0	0	BIOL89	Q64	BIOL89_Q64	BIOL89_Q64_1	Instr9	Biology	Lower	Yes	7.31	8.1	7.1	10.08	10.59	1.26	1.01	5.29	4.03	4.54
800377607	73.13	3.37	1	1	0	0	BIOL89	Q64	BIOL89_Q64	BIOL89_Q64_1	Instr9	Biology	Lower	Yes	7.31	8.1	7.1	10.08	10.59	1.26	1.01	5.29	4.03	4.54
362802883	72.13	3.24	0	0	0	0	BIOL89	Q64	BIOL89_Q64	BIOL89_Q64_1	Instr9	Biology	Lower	Yes	7.31	8.1	7.1	10.08	10.59	1.26	1.01	5.29	4.03	4.54
804905103	70.5	3.58	0	0	0	0	BIOL89	Q64	BIOL89_Q64	BIOL89_Q64_1	Instr9	Biology	Lower	Yes	7.31	8.1	7.1	10.08	10.59	1.26	1.01	5.29	4.03	4.54
646088776	70.75	3.33	0	0	0	0	BIOL89	Q64	BIOL89_Q64	BIOL89_Q64_1	Instr9	Biology	Lower	Yes	7.31	8.1	7.1	10.08	10.59	1.26	1.01	5.29	4.03	4.54
776871258	70.5	3.63	0	0	0	0	BIOL89	Q64	BIOL89_Q64	BIOL89_Q64_1	Instr9	Biology	Lower	Yes	7.31	8.1	7.1	10.08	10.59	1.26	1.01	5.29	4.03	4.54
278816790	71.25	3.33	1	0	0	0	BIOL89	Q64	BIOL89_Q64	BIOL89_Q64_1	Instr9	Biology	Lower	Yes	7.31	8.1	7.1	10.08	10.59	1.26	1.01	5.29	4.03	4.54
232829925	70	3.23	0	0	0	1	BIOL89	Q64	BIOL89_Q64	BIOL89_Q64_1	Instr9	Biology	Lower	Yes	7.31	8.1	7.1	10.08	10.59	1.26	1.01	5.29	4.03	4.54
351805280	74.63	3.23	0	0	0	0	BIOL89	Q64	BIOL89_Q64	BIOL89_Q64_1	Instr9	Biology	Lower	Yes	7.31	8.1	7.1	10.08	10.59	1.26	1.01	5.29	4.03	4.54
785071126	74.88	3.48	1	0	0	0	BIOL89	Q64	BIOL89_Q64	BIOL89_Q64_1	Instr9	Biology	Lower	Yes	7.31	8.1	7.1	10.08	10.59	1.26	1.01	5.29	4.03	4.54
770467481	69.88	3.42	1	0	0	0	BIOL89	Q64	BIOL89_Q64	BIOL89_Q64_1	Instr9	Biology	Lower	Yes	7.31	8.1	7.1	10.08	10.59	1.26	1.01	5.29	4.03	4.54
620299699	71.25	3.56	1	0	0	1	BIOL89	Q64	BIOL89_Q64	BIOL89_Q64_1	Instr9	Biology	Lower	Yes	7.31	8.1	7.1	10.08	10.59	1.26	1.01	5.29	4.03	4.54
289795866	69.88	3.7	0	0	0	1	BIOL89	Q64	BIOL89_Q64	BIOL89_Q64_1	Instr9	Biology	Lower	Yes	7.31	8.1	7.1	10.08	10.59	1.26	1.01	5.29	4.03	4.54
197245989	73.5	3.17	1	0	0	1	BIOL89	Q64	BIOL89_Q64	BIOL89_Q64_1	Instr9	Biology	Lower	Yes	7.31	8.1	7.1	10.08	10.59	1.26	1.01	5.29	4.03	4.54
314780326	71	3.52	0	0	0	0	BIOL89	Q64	BIOL89_Q64	BIOL89_Q64_1	Instr9	Biology	Lower	Yes	7.31	8.1	7.1	10.08	10.59	1.26	1.01	5.29	4.03	4.54
408315011	69.75	3.42	1	0	0	0	BIOL89	Q64	BIOL89_Q64	BIOL89_Q64_1	Instr9	Biology	Lower	Yes	7.31	8.1	7.1	10.08	10.59	1.26	1.01	5.29	4.03	4.54
701593709	70.38	3.46	1	0	0	0	BIOL89	Q64	BIOL89_Q64	BIOL89_Q64_1	Instr9	Biology	Lower	Yes	7.31	8.1	7.1	10.08	10.59	1.26	1.01	5.29	4.03	4.54
313347222	70.63	3.44	1	0	0	0	BIOL89	Q64	BIOL89_Q64	BIOL89_Q64_1	Instr9	Biology	Lower	Yes	7.31	8.1	7.1	10.08	10.59	1.26	1.01	5.29	4.03	4.54
440079471	71	3.47	0	0	0	0	BIOL89	Q64	BIOL89_Q64	BIOL89_Q64_1	Instr9	Biology	Lower	Yes	7.31	8.1	7.1	10.08	10.59	1.26	1.01	5.29	4.03	4.54
283902365	70.08	3.45	0	1	1	0	BIOL89	Q64	BIOL89_Q64	BIOL89_Q64_1	Instr9	Biology	Lower	Yes	7.31	8.1	7.1	10.08	10.59	1.26	1.01	5.29	4.03	4.54
845999605	69.88	3.01	0	1	0	0	BIOL89	Q64	BIOL89_Q64	BIOL89_Q64_1	Instr9	Biology	Lower	Yes	7.31	8.1	7.1	10.08	10.59	1.26	1.01	5.29	4.03	4.54
308076015	70.13	3.3	0	0	0	0	BIOL89	Q64	BIOL89_Q64	BIOL89_Q64_1	Instr9	Biology	Lower	Yes	7.31	8.1	7.1	10.08	10.59	1.26	1.01	5.29	4.03	4.54
435771833	68.25	3.2	1	1	1	0	BIOL89	Q64	BIOL89_Q64	BIOL89_Q64_1	Instr9	Biology	Lower	Yes	7.31	8.1	7.1	10.08	10.59	1.26	1.01	5.29	4.03	4.54
102630146	68.88	3.5	1	0	0	0	BIOL89	Q64	BIOL89_Q64	BIOL89_Q64_1	Instr9	Biology	Lower	Yes	7.31	8.1	7.1	10.08	10.59	1.26	1.01	5.29	4.03	4.54
622574943	70.63	3.61	0	0	0	0	BIOL89	Q64	BIOL89_Q64	BIOL89_Q64_1	Instr9	Biology	Lower	Yes	7.31	8.1	7.1	10.08	10.59	1.26	1.01	5.29	4.03	4.54
917221143	71.38	3.04	0	1	0	0	BIOL89	Q64	BIOL89_Q64	BIOL89_Q64_1	Instr9	Biology	Lower	Yes	7.31	8.1	7.1	10.08	10.59	1.26	1.01	5.29	4.03	4.54
358441255	68.63	3.58	0	0	0	0	BIOL89	Q64	BIOL89_Q64	BIOL89_Q64_1	Instr9	Biology	Lower	Yes	7.31	8.1	7.1	10.08	10.59	1.26	1.01	5.29	4.03	4.54
738360202	71.5	2.99	1	0	0	1	BIOL89	Q64	BIOL89_Q64	BIOL89_Q64_1	Instr9	Biology	Lower	Yes	7.31	8.1	7.1	10.08	10.59	1.26	1.01	5.29	4.03	4.54
427576193	69.38	3.08	0	1	1	1	BIOL89	Q64	BIOL89_Q64	BIOL89_Q64_1	Instr9	Biology	Lower	Yes	7.31	8.1	7.1	10.08	10.59	1.26	1.01	5.29	4.03	4.54
707422571	70.25	3.43	1	0	0	0	BIOL89	Q64	BIOL89_Q64	BIOL89_Q64_1	Instr9	Biology	Lower	Yes	7.31	8.1	7.1	10.08	10.59	1.26	1.01	5.29	4.03	4.54
452071090	70.25	3.24	1	0	0	0	BIOL89	Q64	BIOL89_Q64	BIOL89_Q64_1	Instr9	Biology	Lower	Yes	7.31	8.1	7.1	10.08	10.59	1.26	1.01	5.29	4.03	4.54
665475273	68.5	3.69	0	1	0	1	BIOL89	Q64	BIOL89_Q64	BIOL89_Q64_1	Instr9	Biology	Lower	Yes	7.31	8.1	7.1	10.08	10.59	1.26	1.01	5.29	4.03	4.54
143100785	68.13	3.5	0	0	0	0	BIOL89	Q64	BIOL89_Q64	BIOL89_Q64_1	Instr9	Biology	Lower	Yes	7.31	8.1	7.1	10.08	10.59	1.26	1.01	5.29	4.03	4.54
492383624	70	3.54	0	0	0	0	BIOL89	Q64	BIOL89_Q64	BIOL89_Q64_1	Instr9	Biology	Lower	Yes	7.31	8.1	7.1	10.08	10.59	1.26	1.01	5.29	4.03	4.54
616220511	71.5	3.09	1	0	0	0	BIOL89	Q64	BIOL89_Q64	BIOL89_Q64_1	Instr9	Biology	Lower	Yes	7.31	8.1	7.1	10.08	10.59	1.26	1.01	5.29	4.03	4.54
872704844	70.13	3.19	1	0	0	0	BIOL89	Q64	BIOL89_Q64	BIOL89_Q64_1	Instr9	Biology	Lower	Yes	7.31	8.1	7.1	10.08	10.59	1.26	1.01	5.29	4.03	4.54
790080595	68.63	3.08	0	0	0	1	BIOL89	Q64	BIOL89_Q64	BIOL89_Q64_1	Instr9	Biology	Lower	Yes	7.31	8.1	7.1	10.08	10.59	1.26	1.01	5.29	4.03	4.54
478050810	68	3.42	0	0	0	0	BIOL89	Q64	BIOL89_Q64	BIOL89_Q64_1	Instr9	Biology	Lower	Yes	7.31	8.1	7.1	10.08	10.59	1.26	1.01	5.29	4.03	4.54
321741905	69.38	3.6	1	0	0	0	BIOL89	Q64	BIOL89_Q64	BIOL89_Q64_1	Instr9	Biology	Lower	Yes	7.31	8.1	7.1	10.08	10.59	1.26	1.01	5.29	4.03	4.54
683728951	68.25	3.31	0	0	0	0	BIOL89	Q64	BIOL89_Q64	BIOL89_Q64_1	Instr9	Biology	Lower	Yes	7.31	8.1	7.1	10.08	10.59	1.26	1.01	5.29	4.03	4.54
923995254	67.75	2.9	1	0	0	0	BIOL89	Q64	BIOL89_Q64	BIOL89_Q64_1	Instr9	Biology	Lower	Yes	7.31	8.1	7.1	10.08	10.59	1.26	1.01	5.29	4.03	4.54
395323227	68.38	3.73	1	0	0	0	BIOL89	Q64	BIOL89_Q64	BIOL89_Q64_1	Instr9	Biology	Lower	Yes	7.31	8.1	7.1	10.08	10.59	1.26	1.01	5.29	4.03	4.54
246807900	71.13	3.63	1	0	0	1	BIOL89	Q64	BIOL89_Q64	BIOL89_Q64_1	Instr9	Biology	Lower	Yes	7.31	8.1	7.1	10.08	10.59	1.26	1.01	5.29	4.03	4.54
792480359	67.88	3.83	1	1	1	0	BIOL89	Q64	BIOL89_Q64	BIOL89_Q64_1	Instr9	Biology	Lower	Yes	7.31	8.1	7.1	10.08	10.59	1.26	1.01	5.29	4.03	4.54
202092298	67.63	3.51	0	0	0	0	BIOL89	Q64	BIOL89_Q64	BIOL89_Q64_1	Instr9	Biology	Lower	Yes	7.31	8.1	7.1	10.08	10.59	1.26	1.01	5.29	4.03	4.54
542451517	68.5	3.18	0	0	0	0	BIOL89	Q64	BIOL89_Q64	BIOL89_Q64_1	Instr9	Biology	Lower	Yes	7.31	8.1	7.1	10.08	10.59	1.26	1.01	5.29	4.03	4.54
998203079	67.25	3.45	0	1	1	0	BIOL89	Q64	BIOL89_Q64	BIOL89_Q64_1	Instr9	Biology	Lower	Yes	7.31	8.1	7.1	10.08	10.59	1.26	1.01	5.29	4.03	4.54
958821504	68.13	3.46	0	0	0	0	BIOL89	Q64	BIOL89_Q64	BIOL89_Q64_1	Instr9	Biology	Lower	Yes	7.31	8.1	7.1	10.08	10.59	1.26	1.01	5.29	4.03	4.54
721276570	67.75	3.18	0	1	1	0	BIOL89	Q64	BIOL89_Q64	BIOL89_Q64_1	Instr9	Biology	Lower	Yes	7.31	8.1	7.1	10.08	10.59	1.26	1.01	5.29	4.03	4.54
960855669	67.75	3.2	0	0	0	1	BIOL89	Q64	BIOL89_Q64	BIOL89_Q64_1	Instr9	Biology	Lower	Yes	7.31	8.1	7.1	10.08	10.59	1.26	1.01	5.29	4.03	4.54
858552484	69.5	3.07	1	0	0	0	BIOL89	Q64	BIOL89_Q64	BIOL89_Q64_1	Instr9	Biology	Lower	Yes	7.31	8.1	7.1	10.08	10.59	1.26	1.01	5.29	4.03	4.54
537190451	68.13	3.18	0	0	0	0	BIOL89	Q64	BIOL89_Q64	BIOL89_Q64_1	Instr9	Biology	Lower	Yes	7.31	8.1	7.1	10.08	10.59	1.26	1.01	5.29	4.03	4.54
685990261	67.75	3.38	0	0	0	1	BIOL89	Q64	BIOL89_Q64	BIOL89_Q64_1	Instr9	Biology	Lower	Yes	7.31	8.1	7.1	10.08	10.59	1.26	1.01	5.29	4.03	4.54
103538105	67.13	3.39	1	0	0	0	BIOL89	Q64	BIOL89_Q64	BIOL89_Q64_1	Instr9	Biology	Lower	Yes	7.31	8.1	7.1	10.08	10.59	1.26	1.01	5.29	4.03	4.54
468599081	67.5	3.74	0	0	0	0	BIOL89	Q64	BIOL89_Q64	BIOL89_Q64_1	Instr9	Biology	Lower	Yes	7.31	8.1	7.1	10.08	10.59	1.26	1.01	5.29	4.03	4.54
984468156	70.63	3.25	1	0	0	0	BIOL89	Q64	BIOL89_Q64	BIOL89_Q64_1	Instr9	Biology	Lower	Yes	7.31	8.1	7.1	10.08	10.59	1.26	1.01	5.29	4.03	4.54
545222607	69.25	2.6	1	0	0	1	BIOL89	Q64	BIOL89_Q64	BIOL89_Q64_1	Instr9	Biology	Lower	Yes	7.31	8.1	7.1	10.08	10.59	1.26	1.01	5.29	4.03	4.54
419486337	67	3.34	0	0	0	1	BIOL89	Q64	BIOL89_Q64	BIOL89_Q64_1	Instr9	Biology	Lower	Yes	7.31	8.1	7.1	10.08	10.59	1.26	1.01	5.29	4.03	4.54
163557606	65.88	3.28	0	0	0	0	BIOL89	Q64	BIOL89_Q64	BIOL89_Q64_1	Instr9	Biology	Lower	Yes	7.31	8.1	7.1	10.08	10.59	1.26	1.01	5.29	4.03	4.54
739302647	67.63	3.54	0	1	1	1	BIOL89	Q64	BIOL89_Q64	BIOL89_Q64_1	Instr9	Biology	Lower	Yes	7.31	8.1	7.1	10.08	10.59	1.26	1.01	5.29	4.03	4.54
591433160	66.5	3.64	0	1	1	0	BIOL89	Q64	BIOL89_Q64	BIOL89_Q64_1	Instr9	Biology	Lower	Yes	7.31	8.1	7.1	10.08	10.59	1.26	1.01	5.29	4.03	4.54
303272124	69.13	3.06	0	1	1	0	BIOL89	Q64	BIOL89_Q64	BIOL89_Q64_1	Instr9	Biology	Lower	Yes	7.31	8.1	7.1	10.08	10.59	1.26	1.01	5.29	4.03	4.54
574500001	68.38	3.56	0	1	0	0	BIOL89	Q64	BIOL89_Q64	BIOL89_Q64_1	Instr9	Biology	Lower	Yes	7.31	8.1	7.1	10.08	10.59	1.26	1.01	5.29	4.03	4.54
870063794	69.25	3.43	0	1	1	0	BIOL89	Q64	BIOL89_Q64	BIOL89_Q64_1	Instr9	Biology	Lower	Yes	7.31	8.1	7.1	10.08	10.59	1.26	1.01	5.29	4.03	4.54
330823336	66.38	3.61	1	0	0	0	BIOL89	Q64	BIOL89_Q64	BIOL89_Q64_1	Instr9	Biology	Lower	Yes	7.31	8.1	7.1	10.08	10.59	1.26	1.01	5.29	4.03	4.54
593257311	67	2.88	0	0	0	0	BIOL89	Q64	BIOL89_Q64	BIOL89_Q64_1	Instr9	Biology	Lower	Yes	7.31	8.1	7.1	10.08	10.59	1.26	1.01	5.29	4.03	4.54
622732976	67	3.48	1	1	1	1	BIOL89	Q64	BIOL89_Q64	BIOL89_Q64_1	Instr9	Biology	Lower	Yes	7.31	8.1	7.1	10.08	10.59	1.26	1.01	5.29	4.03	4.54
540043962	66.88	3.07	0	0	0	0	BIOL89	Q64	BIOL89_Q64	BIOL89_Q64_1	Instr9	Biology	Lower	Yes	7.31	8.1	7.1	10.08	10.59	1.26	1.01	5.29	4.03	4.54
276693568	65.75	2.4	0	0	0	0	BIOL89	Q64	BIOL89_Q64	BIOL89_Q64_1	Instr9	Biology	Lower	Yes	7.31	8.1	7.1	10.08	10.59	1.26	1.01	5.29	4.03	4.54
742396723	70	3.38	0	0	0	0	BIOL89	Q64	BIOL89_Q64	BIOL89_Q64_1	Instr9	Biology	Lower	Yes	7.31	8.1	7.1	10.08	10.59	1.26	1.01	5.29	4.03	4.54
128603546	67.25	3.43	0	0	0	0	BIOL89	Q64	BIOL89_Q64	BIOL89_Q64_1	Instr9	Biology	Lower	Yes	7.31	8.1	7.1	10.08	10.59	1.26	1.01	5.29	4.03	4.54
998064352	66	3.17	0	1	1	1	BIOL89	Q64	BIOL89_Q64	BIOL89_Q64_1	Instr9	Biology	Lower	Yes	7.31	8.1	7.1	10.08	10.59	1.26	1.01	5.29	4.03	4.54
130573241	70.75	2.97	0	0	0	0	BIOL89	Q64	BIOL89_Q64	BIOL89_Q64_1	Instr9	Biology	Lower	Yes	7.31	8.1	7.1	10.08	10.59	1.26	1.01	5.29	4.03	4.54
959222268	72.75	3.15	1	0	0	0	BIOL89	Q64	BIOL89_Q64	BIOL89_Q64_1	Instr9	Biology	Lower	Yes	7.31	8.1	7.1	10.08	10.59	1.26	1.01	5.29	4.03	4.54
717191335	70.63	1.33	0	0	0	1	BIOL89	Q64	BIOL89_Q64	BIOL89_Q64_1	Instr9	Biology	Lower	Yes	7.31	8.1	7.1	10.08	10.59	1.26	1.01	5.29	4.03	4.54
585081574	70.25	2.95	1	0	0	0	BIOL89	Q64	BIOL89_Q64	BIOL89_Q64_1	Instr9	Biology	Lower	Yes	7.31	8.1	7.1	10.08	10.59	1.26	1.01	5.29	4.03	4.54
664130877	65.5	3.43	0	0	0	1	BIOL89	Q64	BIOL89_Q64	BIOL89_Q64_1	Instr9	Biology	Lower	Yes	7.31	8.1	7.1	10.08	10.59	1.26	1.01	5.29	4.03	4.54
830771934	70.38	3.54	0	0	0	0	BIOL89	Q64	BIOL89_Q64	BIOL89_Q64_1	Instr9	Biology	Lower	Yes	7.31	8.1	7.1	10.08	10.59	1.26	1.01	5.29	4.03	4.54
535248016	68.88	2.52	1	0	0	0	BIOL89	Q64	BIOL89_Q64	BIOL89_Q64_1	Instr9	Biology	Lower	Yes	7.31	8.1	7.1	10.08	10.59	1.26	1.01	5.29	4.03	4.54
701909917	65.75	3.08	0	1	0	1	BIOL89	Q64	BIOL89_Q64	BIOL89_Q64_1	Instr9	Biology	Lower	Yes	7.31	8.1	7.1	10.08	10.59	1.26	1.01	5.29	4.03	4.54
504382170	66.38	3.07	0	0	0	0	BIOL89	Q64	BIOL89_Q64	BIOL89_Q64_1	Instr9	Biology	Lower	Yes	7.31	8.1	7.1	10.08	10.59	1.26	1.01	5.29	4.03	4.54
273678425	64.75	3.29	0	0	0	0	BIOL89	Q64	BIOL89_Q64	BIOL89_Q64_1	Instr9	Biology	Lower	Yes	7.31	8.1	7.1	10.08	10.59	1.26	1.01	5.29	4.03	4.54
499674382	73.75	2.87	0	0	0	0	BIOL89	Q64	BIOL89_Q64	BIOL89_Q64_1	Instr9	Biology	Lower	Yes	7.31	8.1	7.1	10.08	10.59	1.26	1.01	5.29	4.03	4.54
590879065	71.25	2.77	0	0	0	0	BIOL89	Q64	BIOL89_Q64	BIOL89_Q64_1	Instr9	Biology	Lower	Yes	7.31	8.1	7.1	10.08	10.59	1.26	1.01	5.29	4.03	4.54
630610498	65.88	3.2	0	0	0	1	BIOL89	Q64	BIOL89_Q64	BIOL89_Q64_1	Instr9	Biology	Lower	Yes	7.31	8.1	7.1	10.08	10.59	1.26	1.01	5.29	4.03	4.54
223692449	65	3.25	0	0	0	0	BIOL89	Q64	BIOL89_Q64	BIOL89_Q64_1	Instr9	Biology	Lower	Yes	7.31	8.1	7.1	10.08	10.59	1.26	1.01	5.29	4.03	4.54
468941592	74.63	2.4	1	0	0	0	BIOL89	Q64	BIOL89_Q64	BIOL89_Q64_1	Instr9	Biology	Lower	Yes	7.31	8.1	7.1	10.08	10.59	1.26	1.01	5.29	4.03	4.54
637142349	65.13	3.51	1	0	0	0	BIOL89	Q64	BIOL89_Q64	BIOL89_Q64_1	Instr9	Biology	Lower	Yes	7.31	8.1	7.1	10.08	10.59	1.26	1.01	5.29	4.03	4.54
991093607	64.5	2.99	0	0	0	1	BIOL89	Q64	BIOL89_Q64	BIOL89_Q64_1	Instr9	Biology	Lower	Yes	7.31	8.1	7.1	10.08	10.59	1.26	1.01	5.29	4.03	4.54
219416059	65.5	3.52	1	0	0	1	BIOL89	Q64	BIOL89_Q64	BIOL89_Q64_1	Instr9	Biology	Lower	Yes	7.31	8.1	7.1	10.08	10.59	1.26	1.01	5.29	4.03	4.54
462851964	66	3.11	1	0	0	0	BIOL89	Q64	BIOL89_Q64	BIOL89_Q64_1	Instr9	Biology	Lower	Yes	7.31	8.1	7.1	10.08	10.59	1.26	1.01	5.29	4.03	4.54
132562979	64.5	3.16	1	0	0	0	BIOL89	Q64	BIOL89_Q64	BIOL89_Q64_1	Instr9	Biology	Lower	Yes	7.31	8.1	7.1	10.08	10.59	1.26	1.01	5.29	4.03	4.54
581705978	64.38	3.37	0	0	0	1	BIOL89	Q64	BIOL89_Q64	BIOL89_Q64_1	Instr9	Biology	Lower	Yes	7.31	8.1	7.1	10.08	10.59	1.26	1.01	5.29	4.03	4.54
246706098	64.75	2.93	0	1	0	1	BIOL89	Q64	BIOL89_Q64	BIOL89_Q64_1	Instr9	Biology	Lower	Yes	7.31	8.1	7.1	10.08	10.59	1.26	1.01	5.29	4.03	4.54
835821516	67.38	2.78	0	1	1	0	BIOL89	Q64	BIOL89_Q64	BIOL89_Q64_1	Instr9	Biology	Lower	Yes	7.31	8.1	7.1	10.08	10.59	1.26	1.01	5.29	4.03	4.54
365560536	64.5	2.53	0	0	0	1	BIOL89	Q64	BIOL89_Q64	BIOL89_Q64_1	Instr9	Biology	Lower	Yes	7.31	8.1	7.1	10.08	10.59	1.26	1.01	5.29	4.03	4.54
560511554	65.13	3.32	0	0	0	0	BIOL89	Q64	BIOL89_Q64	BIOL89_Q64_1	Instr9	Biology	Lower	Yes	7.31	8.1	7.1	10.08	10.59	1.26	1.01	5.29	4.03	4.54
486113432	66.25	3.05	0	0	0	0	BIOL89	Q64	BIOL89_Q64	BIOL89_Q64_1	Instr9	Biology	Lower	Yes	7.31	8.1	7.1	10.08	10.59	1.26	1.01	5.29	4.03	4.54
319961693	66.25	2.86	0	0	0	0	BIOL89	Q64	BIOL89_Q64	BIOL89_Q64_1	Instr9	Biology	Lower	Yes	7.31	8.1	7.1	10.08	10.59	1.26	1.01	5.29	4.03	4.54
790892088	68.63	3.16	0	0	0	0	BIOL89	Q64	BIOL89_Q64	BIOL89_Q64_1	Instr9	Biology	Lower	Yes	7.31	8.1	7.1	10.08	10.59	1.26	1.01	5.29	4.03	4.54
964203635	64.13	3.2	0	0	0	0	BIOL89	Q64	BIOL89_Q64	BIOL89_Q64_1	Instr9	Biology	Lower	Yes	7.31	8.1	7.1	10.08	10.59	1.26	1.01	5.29	4.03	4.54
808388704	67.25	2.59	1	0	0	0	BIOL89	Q64	BIOL89_Q64	BIOL89_Q64_1	Instr9	Biology	Lower	Yes	7.31	8.1	7.1	10.08	10.59	1.26	1.01	5.29	4.03	4.54
596802441	66	2.76	0	0	0	0	BIOL89	Q64	BIOL89_Q64	BIOL89_Q64_1	Instr9	Biology	Lower	Yes	7.31	8.1	7.1	10.08	10.59	1.26	1.01	5.29	4.03	4.54
485937570	65.63	3.5	0	0	0	0	BIOL89	Q64	BIOL89_Q64	BIOL89_Q64_1	Instr9	Biology	Lower	Yes	7.31	8.1	7.1	10.08	10.59	1.26	1.01	5.29	4.03	4.54
457793268	65.13	2.9	0	0	0	1	BIOL89	Q64	BIOL89_Q64	BIOL89_Q64_1	Instr9	Biology	Lower	Yes	7.31	8.1	7.1	10.08	10.59	1.26	1.01	5.29	4.03	4.54
375224152	63.5	2.9	1	0	0	0	BIOL89	Q64	BIOL89_Q64	BIOL89_Q64_1	Instr9	Biology	Lower	Yes	7.31	8.1	7.1	10.08	10.59	1.26	1.01	5.29	4.03	4.54
254672138	63.25	3.35	0	0	0	0	BIOL89	Q64	BIOL89_Q64	BIOL89_Q64_1	Instr9	Biology	Lower	Yes	7.31	8.1	7.1	10.08	10.59	1.26	1.01	5.29	4.03	4.54
818207107	66.25	3.1	0	0	0	0	BIOL89	Q64	BIOL89_Q64	BIOL89_Q64_1	Instr9	Biology	Lower	Yes	7.31	8.1	7.1	10.08	10.59	1.26	1.01	5.29	4.03	4.54
131281809	63.63	3.12	0	0	0	0	BIOL89	Q64	BIOL89_Q64	BIOL89_Q64_1	Instr9	Biology	Lower	Yes	7.31	8.1	7.1	10.08	10.59	1.26	1.01	5.29	4.03	4.54
840487126	63.75	2.95	0	1	1	1	BIOL89	Q64	BIOL89_Q64	BIOL89_Q64_1	Instr9	Biology	Lower	Yes	7.31	8.1	7.1	10.08	10.59	1.26	1.01	5.29	4.03	4.54
972470908	64.88	3.19	1	0	0	1	BIOL89	Q64	BIOL89_Q64	BIOL89_Q64_1	Instr9	Biology	Lower	Yes	7.31	8.1	7.1	10.08	10.59	1.26	1.01	5.29	4.03	4.54
721207943	68.38	2.76	1	0	0	0	BIOL89	Q64	BIOL89_Q64	BIOL89_Q64_1	Instr9	Biology	Lower	Yes	7.31	8.1	7.1	10.08	10.59	1.26	1.01	5.29	4.03	4.54
798106326	64.5	3.5	0	0	0	0	BIOL89	Q64	BIOL89_Q64	BIOL89_Q64_1	Instr9	Biology	Lower	Yes	7.31	8.1	7.1	10.08	10.59	1.26	1.01	5.29	4.03	4.54
487114994	63.5	2.78	1	0	0	0	BIOL89	Q64	BIOL89_Q64	BIOL89_Q64_1	Instr9	Biology	Lower	Yes	7.31	8.1	7.1	10.08	10.59	1.26	1.01	5.29	4.03	4.54
320528306	62.88	3.52	0	0	0	0	BIOL89	Q64	BIOL89_Q64	BIOL89_Q64_1	Instr9	Biology	Lower	Yes	7.31	8.1	7.1	10.08	10.59	1.26	1.01	5.29	4.03	4.54
988659016	62.88	2.75	0	0	0	0	BIOL89	Q64	BIOL89_Q64	BIOL89_Q64_1	Instr9	Biology	Lower	Yes	7.31	8.1	7.1	10.08	10.59	1.26	1.01	5.29	4.03	4.54
155452007	63.75	3.25	0	1	1	1	BIOL89	Q64	BIOL89_Q64	BIOL89_Q64_1	Instr9	Biology	Lower	Yes	7.31	8.1	7.1	10.08	10.59	1.26	1.01	5.29	4.03	4.54
187965171	65.5	3.31	1	1	0	1	BIOL89	Q64	BIOL89_Q64	BIOL89_Q64_1	Instr9	Biology	Lower	Yes	7.31	8.1	7.1	10.08	10.59	1.26	1.01	5.29	4.03	4.54
587019656	63.25	3.12	0	0	0	0	BIOL89	Q64	BIOL89_Q64	BIOL89_Q64_1	Instr9	Biology	Lower	Yes	7.31	8.1	7.1	10.08	10.59	1.26	1.01	5.29	4.03	4.54
870561606	62.75	3.28	1	0	0	1	BIOL89	Q64	BIOL89_Q64	BIOL89_Q64_1	Instr9	Biology	Lower	Yes	7.31	8.1	7.1	10.08	10.59	1.26	1.01	5.29	4.03	4.54
563167024	62.63	3.13	0	0	0	0	BIOL89	Q64	BIOL89_Q64	BIOL89_Q64_1	Instr9	Biology	Lower	Yes	7.31	8.1	7.1	10.08	10.59	1.26	1.01	5.29	4.03	4.54
764368251	63	3.2	0	1	0	1	BIOL89	Q64	BIOL89_Q64	BIOL89_Q64_1	Instr9	Biology	Lower	Yes	7.31	8.1	7.1	10.08	10.59	1.26	1.01	5.29	4.03	4.54
192578903	62.13	3.35	0	1	1	0	BIOL89	Q64	BIOL89_Q64	BIOL89_Q64_1	Instr9	Biology	Lower	Yes	7.31	8.1	7.1	10.08	10.59	1.26	1.01	5.29	4.03	4.54
272266575	64	3.21	0	0	0	0	BIOL89	Q64	BIOL89_Q64	BIOL89_Q64_1	Instr9	Biology	Lower	Yes	7.31	8.1	7.1	10.08	10.59	1.26	1.01	5.29	4.03	4.54
281882899	64.5	3.34	0	0	0	0	BIOL89	Q64	BIOL89_Q64	BIOL89_Q64_1	Instr9	Biology	Lower	Yes	7.31	8.1	7.1	10.08	10.59	1.26	1.01	5.29	4.03	4.54
613056973	61.88	3.27	1	0	0	0	BIOL89	Q64	BIOL89_Q64	BIOL89_Q64_1	Instr9	Biology	Lower	Yes	7.31	8.1	7.1	10.08	10.59	1.26	1.01	5.29	4.03	4.54
104581772	62	2.84	0	1	1	1	BIOL89	Q64	BIOL89_Q64	BIOL89_Q64_1	Instr9	Biology	Lower	Yes	7.31	8.1	7.1	10.08	10.59	1.26	1.01	5.29	4.03	4.54
516308227	69.25	2.99	1	1	1	1	BIOL89	Q64	BIOL89_Q64	BIOL89_Q64_1	Instr9	Biology	Lower	Yes	7.31	8.1	7.1	10.08	10.59	1.26	1.01	5.29	4.03	4.54
936326820	61.25	3.1	1	1	0	1	BIOL89	Q64	BIOL89_Q64	BIOL89_Q64_1	Instr9	Biology	Lower	Yes	7.31	8.1	7.1	10.08	10.59	1.26	1.01	5.29	4.03	4.54
252524949	62.63	3.38	0	0	0	0	BIOL89	Q64	BIOL89_Q64	BIOL89_Q64_1	Instr9	Biology	Lower	Yes	7.31	8.1	7.1	10.08	10.59	1.26	1.01	5.29	4.03	4.54
617410512	74.88	3.28	1	0	0	0	BIOL89	Q64	BIOL89_Q64	BIOL89_Q64_1	Instr9	Biology	Lower	Yes	7.31	8.1	7.1	10.08	10.59	1.26	1.01	5.29	4.03	4.54
934597094	61.88	3.3	0	1	1	1	BIOL89	Q64	BIOL89_Q64	BIOL89_Q64_1	Instr9	Biology	Lower	Yes	7.31	8.1	7.1	10.08	10.59	1.26	1.01	5.29	4.03	4.54
295437637	62	3.59	0	0	0	0	BIOL89	Q64	BIOL89_Q64	BIOL89_Q64_1	Instr9	Biology	Lower	Yes	7.31	8.1	7.1	10.08	10.59	1.26	1.01	5.29	4.03	4.54
736215920	62.88	3.33	0	0	0	0	BIOL89	Q64	BIOL89_Q64	BIOL89_Q64_1	Instr9	Biology	Lower	Yes	7.31	8.1	7.1	10.08	10.59	1.26	1.01	5.29	4.03	4.54
961299976	62	2.58	0	0	0	0	BIOL89	Q64	BIOL89_Q64	BIOL89_Q64_1	Instr9	Biology	Lower	Yes	7.31	8.1	7.1	10.08	10.59	1.26	1.01	5.29	4.03	4.54
573553701	61.5	3	0	0	0	0	BIOL89	Q64	BIOL89_Q64	BIOL89_Q64_1	Instr9	Biology	Lower	Yes	7.31	8.1	7.1	10.08	10.59	1.26	1.01	5.29	4.03	4.54
263505588	61.25	3.24	0	0	0	0	BIOL89	Q64	BIOL89_Q64	BIOL89_Q64_1	Instr9	Biology	Lower	Yes	7.31	8.1	7.1	10.08	10.59	1.26	1.01	5.29	4.03	4.54
749280975	62.5	2.94	0	0	0	0	BIOL89	Q64	BIOL89_Q64	BIOL89_Q64_1	Instr9	Biology	Lower	Yes	7.31	8.1	7.1	10.08	10.59	1.26	1.01	5.29	4.03	4.54
173322489	61.38	3.03	0	0	0	1	BIOL89	Q64	BIOL89_Q64	BIOL89_Q64_1	Instr9	Biology	Lower	Yes	7.31	8.1	7.1	10.08	10.59	1.26	1.01	5.29	4.03	4.54
679598946	62	3.32	0	0	0	0	BIOL89	Q64	BIOL89_Q64	BIOL89_Q64_1	Instr9	Biology	Lower	Yes	7.31	8.1	7.1	10.08	10.59	1.26	1.01	5.29	4.03	4.54
612866800	63.5	3	0	0	0	0	BIOL89	Q64	BIOL89_Q64	BIOL89_Q64_1	Instr9	Biology	Lower	Yes	7.31	8.1	7.1	10.08	10.59	1.26	1.01	5.29	4.03	4.54
789357840	61.25	2.64	0	1	1	1	BIOL89	Q64	BIOL89_Q64	BIOL89_Q64_1	Instr9	Biology	Lower	Yes	7.31	8.1	7.1	10.08	10.59	1.26	1.01	5.29	4.03	4.54
911682210	60.5	3.4	1	0	0	0	BIOL89	Q64	BIOL89_Q64	BIOL89_Q64_1	Instr9	Biology	Lower	Yes	7.31	8.1	7.1	10.08	10.59	1.26	1.01	5.29	4.03	4.54
921055842	68.63	2.51	1	0	0	0	BIOL89	Q64	BIOL89_Q64	BIOL89_Q64_1	Instr9	Biology	Lower	Yes	7.31	8.1	7.1	10.08	10.59	1.26	1.01	5.29	4.03	4.54
235404565	60.62	3.68	0	0	0	0	BIOL89	Q64	BIOL89_Q64	BIOL89_Q64_1	Instr9	Biology	Lower	Yes	7.31	8.1	7.1	10.08	10.59	1.26	1.01	5.29	4.03	4.54
541215330	62.88	2.57	1	1	1	1	BIOL89	Q64	BIOL89_Q64	BIOL89_Q64_1	Instr9	Biology	Lower	Yes	7.31	8.1	7.1	10.08	10.59	1.26	1.01	5.29	4.03	4.54
373563678	61	3.36	0	1	1	1	BIOL89	Q64	BIOL89_Q64	BIOL89_Q64_1	Instr9	Biology	Lower	Yes	7.31	8.1	7.1	10.08	10.59	1.26	1.01	5.29	4.03	4.54
738745658	62.75	3.17	0	0	0	0	BIOL89	Q64	BIOL89_Q64	BIOL89_Q64_1	Instr9	Biology	Lower	Yes	7.31	8.1	7.1	10.08	10.59	1.26	1.01	5.29	4.03	4.54
338996115	64.88	2.43	1	1	0	1	BIOL89	Q64	BIOL89_Q64	BIOL89_Q64_1	Instr9	Biology	Lower	Yes	7.31	8.1	7.1	10.08	10.59	1.26	1.01	5.29	4.03	4.54
289243573	65.38	3.03	1	0	0	0	BIOL89	Q64	BIOL89_Q64	BIOL89_Q64_1	Instr9	Biology	Lower	Yes	7.31	8.1	7.1	10.08	10.59	1.26	1.01	5.29	4.03	4.54
124208204	60.5	2.73	0	1	0	1	BIOL89	Q64	BIOL89_Q64	BIOL89_Q64_1	Instr9	Biology	Lower	Yes	7.31	8.1	7.1	10.08	10.59	1.26	1.01	5.29	4.03	4.54
206550490	66.38	2.39	1	0	0	1	BIOL89	Q64	BIOL89_Q64	BIOL89_Q64_1	Instr9	Biology	Lower	Yes	7.31	8.1	7.1	10.08	10.59	1.26	1.01	5.29	4.03	4.54
724616987	60.5	3.37	0	0	0	0	BIOL89	Q64	BIOL89_Q64	BIOL89_Q64_1	Instr9	Biology	Lower	Yes	7.31	8.1	7.1	10.08	10.59	1.26	1.01	5.29	4.03	4.54
550959563	60.75	2.73	0	1	1	1	BIOL89	Q64	BIOL89_Q64	BIOL89_Q64_1	Instr9	Biology	Lower	Yes	7.31	8.1	7.1	10.08	10.59	1.26	1.01	5.29	4.03	4.54
350508309	59.5	3.28	0	0	0	1	BIOL89	Q64	BIOL89_Q64	BIOL89_Q64_1	Instr9	Biology	Lower	Yes	7.31	8.1	7.1	10.08	10.59	1.26	1.01	5.29	4.03	4.54
949332123	59.38	3.11	0	0	0	1	BIOL89	Q64	BIOL89_Q64	BIOL89_Q64_1	Instr9	Biology	Lower	Yes	7.31	8.1	7.1	10.08	10.59	1.26	1.01	5.29	4.03	4.54
230349250	66.13	2.88	1	0	0	0	BIOL89	Q64	BIOL89_Q64	BIOL89_Q64_1	Instr9	Biology	Lower	Yes	7.31	8.1	7.1	10.08	10.59	1.26	1.01	5.29	4.03	4.54
750472157	62.88	2.57	1	1	1	1	BIOL89	Q64	BIOL89_Q64	BIOL89_Q64_1	Instr9	Biology	Lower	Yes	7.31	8.1	7.1	10.08	10.59	1.26	1.01	5.29	4.03	4.54
162383365	62.13	3.15	1	0	0	0	BIOL89	Q64	BIOL89_Q64	BIOL89_Q64_1	Instr9	Biology	Lower	Yes	7.31	8.1	7.1	10.08	10.59	1.26	1.01	5.29	4.03	4.54
967836816	60.25	2.1	0	0	0	1	BIOL89	Q64	BIOL89_Q64	BIOL89_Q64_1	Instr9	Biology	Lower	Yes	7.31	8.1	7.1	10.08	10.59	1.26	1.01	5.29	4.03	4.54
168112085	59.38	2.61	0	0	0	0	BIOL89	Q64	BIOL89_Q64	BIOL89_Q64_1	Instr9	Biology	Lower	Yes	7.31	8.1	7.1	10.08	10.59	1.26	1.01	5.29	4.03	4.54
414081272	60.38	3.5	1	0	0	0	BIOL89	Q64	BIOL89_Q64	BIOL89_Q64_1	Instr9	Biology	Lower	Yes	7.31	8.1	7.1	10.08	10.59	1.26	1.01	5.29	4.03	4.54
366178536	59.75	2.98	0	1	1	1	BIOL89	Q64	BIOL89_Q64	BIOL89_Q64_1	Instr9	Biology	Lower	Yes	7.31	8.1	7.1	10.08	10.59	1.26	1.01	5.29	4.03	4.54
870293470	60.12	3	0	0	0	0	BIOL89	Q64	BIOL89_Q64	BIOL89_Q64_1	Instr9	Biology	Lower	Yes	7.31	8.1	7.1	10.08	10.59	1.26	1.01	5.29	4.03	4.54
733336715	61.5	3.01	0	1	1	0	BIOL89	Q64	BIOL89_Q64	BIOL89_Q64_1	Instr9	Biology	Lower	Yes	7.31	8.1	7.1	10.08	10.59	1.26	1.01	5.29	4.03	4.54
825002448	59.62	3.03	0	1	0	1	BIOL89	Q64	BIOL89_Q64	BIOL89_Q64_1	Instr9	Biology	Lower	Yes	7.31	8.1	7.1	10.08	10.59	1.26	1.01	5.29	4.03	4.54
573549865	58.88	3.17	1	0	0	0	BIOL89	Q64	BIOL89_Q64	BIOL89_Q64_1	Instr9	Biology	Lower	Yes	7.31	8.1	7.1	10.08	10.59	1.26	1.01	5.29	4.03	4.54
555539925	65	2.59	1	1	1	1	BIOL89	Q64	BIOL89_Q64	BIOL89_Q64_1	Instr9	Biology	Lower	Yes	7.31	8.1	7.1	10.08	10.59	1.26	1.01	5.29	4.03	4.54
206686971	59.62	2.6	1	0	0	0	BIOL89	Q64	BIOL89_Q64	BIOL89_Q64_1	Instr9	Biology	Lower	Yes	7.31	8.1	7.1	10.08	10.59	1.26	1.01	5.29	4.03	4.54
612246508	59.5	3.18	0	0	0	0	BIOL89	Q64	BIOL89_Q64	BIOL89_Q64_1	Instr9	Biology	Lower	Yes	7.31	8.1	7.1	10.08	10.59	1.26	1.01	5.29	4.03	4.54
448206190	58.88	2.95	1	0	0	0	BIOL89	Q64	BIOL89_Q64	BIOL89_Q64_1	Instr9	Biology	Lower	Yes	7.31	8.1	7.1	10.08	10.59	1.26	1.01	5.29	4.03	4.54
999939005	59.25	3.17	0	0	0	0	BIOL89	Q64	BIOL89_Q64	BIOL89_Q64_1	Instr9	Biology	Lower	Yes	7.31	8.1	7.1	10.08	10.59	1.26	1.01	5.29	4.03	4.54
204976540	59.25	3.14	0	1	0	1	BIOL89	Q64	BIOL89_Q64	BIOL89_Q64_1	Instr9	Biology	Lower	Yes	7.31	8.1	7.1	10.08	10.59	1.26	1.01	5.29	4.03	4.54
450887673	66.5	2.82	1	0	0	0	BIOL89	Q64	BIOL89_Q64	BIOL89_Q64_1	Instr9	Biology	Lower	Yes	7.31	8.1	7.1	10.08	10.59	1.26	1.01	5.29	4.03	4.54
755621395	64.63	2.7	1	0	0	0	BIOL89	Q64	BIOL89_Q64	BIOL89_Q64_1	Instr9	Biology	Lower	Yes	7.31	8.1	7.1	10.08	10.59	1.26	1.01	5.29	4.03	4.54
113067374	60.62	2.87	0	0	0	0	BIOL89	Q64	BIOL89_Q64	BIOL89_Q64_1	Instr9	Biology	Lower	Yes	7.31	8.1	7.1	10.08	10.59	1.26	1.01	5.29	4.03	4.54
992301760	59.13	3.19	1	0	0	0	BIOL89	Q64	BIOL89_Q64	BIOL89_Q64_1	Instr9	Biology	Lower	Yes	7.31	8.1	7.1	10.08	10.59	1.26	1.01	5.29	4.03	4.54
793284305	58.88	2.81	1	0	0	0	BIOL89	Q64	BIOL89_Q64	BIOL89_Q64_1	Instr9	Biology	Lower	Yes	7.31	8.1	7.1	10.08	10.59	1.26	1.01	5.29	4.03	4.54
402877980	58.5	2.91	0	1	0	0	BIOL89	Q64	BIOL89_Q64	BIOL89_Q64_1	Instr9	Biology	Lower	Yes	7.31	8.1	7.1	10.08	10.59	1.26	1.01	5.29	4.03	4.54
936741160	65.2	1.05	0	0	0	0	BIOL89	Q64	BIOL89_Q64	BIOL89_Q64_1	Instr9	Biology	Lower	Yes	7.31	8.1	7.1	10.08	10.59	1.26	1.01	5.29	4.03	4.54
186077829	58.5	2.7	0	1	1	1	BIOL89	Q64	BIOL89_Q64	BIOL89_Q64_1	Instr9	Biology	Lower	Yes	7.31	8.1	7.1	10.08	10.59	1.26	1.01	5.29	4.03	4.54
887598638	58.13	3.11	0	1	1	1	BIOL89	Q64	BIOL89_Q64	BIOL89_Q64_1	Instr9	Biology	Lower	Yes	7.31	8.1	7.1	10.08	10.59	1.26	1.01	5.29	4.03	4.54
635982509	61.5	2.87	0	0	0	0	BIOL89	Q64	BIOL89_Q64	BIOL89_Q64_1	Instr9	Biology	Lower	Yes	7.31	8.1	7.1	10.08	10.59	1.26	1.01	5.29	4.03	4.54
888756389	62.88	2.97	0	0	0	1	BIOL89	Q64	BIOL89_Q64	BIOL89_Q64_1	Instr9	Biology	Lower	Yes	7.31	8.1	7.1	10.08	10.59	1.26	1.01	5.29	4.03	4.54
560759539	70.75	3.01	1	1	1	0	BIOL89	Q64	BIOL89_Q64	BIOL89_Q64_1	Instr9	Biology	Lower	Yes	7.31	8.1	7.1	10.08	10.59	1.26	1.01	5.29	4.03	4.54
596524778	58.13	3.07	0	0	0	0	BIOL89	Q64	BIOL89_Q64	BIOL89_Q64_1	Instr9	Biology	Lower	Yes	7.31	8.1	7.1	10.08	10.59	1.26	1.01	5.29	4.03	4.54
816960618	59.88	2.97	0	1	1	1	BIOL89	Q64	BIOL89_Q64	BIOL89_Q64_1	Instr9	Biology	Lower	Yes	7.31	8.1	7.1	10.08	10.59	1.26	1.01	5.29	4.03	4.54
393961838	57.88	2.81	0	0	0	0	BIOL89	Q64	BIOL89_Q64	BIOL89_Q64_1	Instr9	Biology	Lower	Yes	7.31	8.1	7.1	10.08	10.59	1.26	1.01	5.29	4.03	4.54
592563545	56	3.06	0	1	0	0	BIOL89	Q64	BIOL89_Q64	BIOL89_Q64_1	Instr9	Biology	Lower	Yes	7.31	8.1	7.1	10.08	10.59	1.26	1.01	5.29	4.03	4.54
322834357	58	2.7	0	0	0	0	BIOL89	Q64	BIOL89_Q64	BIOL89_Q64_1	Instr9	Biology	Lower	Yes	7.31	8.1	7.1	10.08	10.59	1.26	1.01	5.29	4.03	4.54
923232543	56.38	3.16	0	1	1	1	BIOL89	Q64	BIOL89_Q64	BIOL89_Q64_1	Instr9	Biology	Lower	Yes	7.31	8.1	7.1	10.08	10.59	1.26	1.01	5.29	4.03	4.54
750312265	61.25	3.2	0	1	1	0	BIOL89	Q64	BIOL89_Q64	BIOL89_Q64_1	Instr9	Biology	Lower	Yes	7.31	8.1	7.1	10.08	10.59	1.26	1.01	5.29	4.03	4.54
455659905	61.25	2.79	0	1	1	1	BIOL89	Q64	BIOL89_Q64	BIOL89_Q64_1	Instr9	Biology	Lower	Yes	7.31	8.1	7.1	10.08	10.59	1.26	1.01	5.29	4.03	4.54
328268942	63.45	2.97	1	0	0	0	BIOL89	Q64	BIOL89_Q64	BIOL89_Q64_1	Instr9	Biology	Lower	Yes	7.31	8.1	7.1	10.08	10.59	1.26	1.01	5.29	4.03	4.54
776947229	63.25	2.95	0	0	0	0	BIOL89	Q64	BIOL89_Q64	BIOL89_Q64_1	Instr9	Biology	Lower	Yes	7.31	8.1	7.1	10.08	10.59	1.26	1.01	5.29	4.03	4.54
139728979	61.12	2.35	0	0	0	0	BIOL89	Q64	BIOL89_Q64	BIOL89_Q64_1	Instr9	Biology	Lower	Yes	7.31	8.1	7.1	10.08	10.59	1.26	1.01	5.29	4.03	4.54
597279017	57.75	3.4	0	1	1	1	BIOL89	Q64	BIOL89_Q64	BIOL89_Q64_1	Instr9	Biology	Lower	Yes	7.31	8.1	7.1	10.08	10.59	1.26	1.01	5.29	4.03	4.54
794145116	65.25	2.55	0	1	1	0	BIOL89	Q64	BIOL89_Q64	BIOL89_Q64_1	Instr9	Biology	Lower	Yes	7.31	8.1	7.1	10.08	10.59	1.26	1.01	5.29	4.03	4.54
264575115	56.88	3.16	0	0	0	1	BIOL89	Q64	BIOL89_Q64	BIOL89_Q64_1	Instr9	Biology	Lower	Yes	7.31	8.1	7.1	10.08	10.59	1.26	1.01	5.29	4.03	4.54
690956043	58	2.07	0	0	0	0	BIOL89	Q64	BIOL89_Q64	BIOL89_Q64_1	Instr9	Biology	Lower	Yes	7.31	8.1	7.1	10.08	10.59	1.26	1.01	5.29	4.03	4.54
729254567	60.75	2.27	1	1	1	0	BIOL89	Q64	BIOL89_Q64	BIOL89_Q64_1	Instr9	Biology	Lower	Yes	7.31	8.1	7.1	10.08	10.59	1.26	1.01	5.29	4.03	4.54
246741292	64.63	2.85	0	1	1	0	BIOL89	Q64	BIOL89_Q64	BIOL89_Q64_1	Instr9	Biology	Lower	Yes	7.31	8.1	7.1	10.08	10.59	1.26	1.01	5.29	4.03	4.54
450436818	70.75	3.08	1	0	0	1	BIOL89	Q64	BIOL89_Q64	BIOL89_Q64_1	Instr9	Biology	Lower	Yes	7.31	8.1	7.1	10.08	10.59	1.26	1.01	5.29	4.03	4.54
391832799	55.38	3.43	0	0	0	0	BIOL89	Q64	BIOL89_Q64	BIOL89_Q64_1	Instr9	Biology	Lower	Yes	7.31	8.1	7.1	10.08	10.59	1.26	1.01	5.29	4.03	4.54
711493880	57.75	2.92	1	1	0	1	BIOL89	Q64	BIOL89_Q64	BIOL89_Q64_1	Instr9	Biology	Lower	Yes	7.31	8.1	7.1	10.08	10.59	1.26	1.01	5.29	4.03	4.54
587267496	65.63	2.53	1	0	0	0	BIOL89	Q64	BIOL89_Q64	BIOL89_Q64_1	Instr9	Biology	Lower	Yes	7.31	8.1	7.1	10.08	10.59	1.26	1.01	5.29	4.03	4.54
598514784	56.13	2.83	0	0	0	0	BIOL89	Q64	BIOL89_Q64	BIOL89_Q64_1	Instr9	Biology	Lower	Yes	7.31	8.1	7.1	10.08	10.59	1.26	1.01	5.29	4.03	4.54
320099098	54.63	2.92	0	1	1	0	BIOL89	Q64	BIOL89_Q64	BIOL89_Q64_1	Instr9	Biology	Lower	Yes	7.31	8.1	7.1	10.08	10.59	1.26	1.01	5.29	4.03	4.54
914771417	58.75	2.75	0	0	0	1	BIOL89	Q64	BIOL89_Q64	BIOL89_Q64_1	Instr9	Biology	Lower	Yes	7.31	8.1	7.1	10.08	10.59	1.26	1.01	5.29	4.03	4.54
206445920	57	2.27	0	0	0	0	BIOL89	Q64	BIOL89_Q64	BIOL89_Q64_1	Instr9	Biology	Lower	Yes	7.31	8.1	7.1	10.08	10.59	1.26	1.01	5.29	4.03	4.54
775801298	58.15	2.66	1	0	0	0	BIOL89	Q64	BIOL89_Q64	BIOL89_Q64_1	Instr9	Biology	Lower	Yes	7.31	8.1	7.1	10.08	10.59	1.26	1.01	5.29	4.03	4.54
219157544	54.37	3.93	1	0	0	0	BIOL89	Q64	BIOL89_Q64	BIOL89_Q64_1	Instr9	Biology	Lower	Yes	7.31	8.1	7.1	10.08	10.59	1.26	1.01	5.29	4.03	4.54
498856120	54	3.07	0	1	1	1	BIOL89	Q64	BIOL89_Q64	BIOL89_Q64_1	Instr9	Biology	Lower	Yes	7.31	8.1	7.1	10.08	10.59	1.26	1.01	5.29	4.03	4.54
317220350	58.13	2.76	1	0	0	0	BIOL89	Q64	BIOL89_Q64	BIOL89_Q64_1	Instr9	Biology	Lower	Yes	7.31	8.1	7.1	10.08	10.59	1.26	1.01	5.29	4.03	4.54
188590882	57.8	3.31	0	0	0	0	BIOL89	Q64	BIOL89_Q64	BIOL89_Q64_1	Instr9	Biology	Lower	Yes	7.31	8.1	7.1	10.08	10.59	1.26	1.01	5.29	4.03	4.54
685701100	53.6	3.17	0	0	0	1	BIOL89	Q64	BIOL89_Q64	BIOL89_Q64_1	Instr9	Biology	Lower	Yes	7.31	8.1	7.1	10.08	10.59	1.26	1.01	5.29	4.03	4.54
916721606	52.75	3.31	0	1	1	0	BIOL89	Q64	BIOL89_Q64	BIOL89_Q64_1	Instr9	Biology	Lower	Yes	7.31	8.1	7.1	10.08	10.59	1.26	1.01	5.29	4.03	4.54
763093580	51.75	2.83	0	1	1	0	BIOL89	Q64	BIOL89_Q64	BIOL89_Q64_1	Instr9	Biology	Lower	Yes	7.31	8.1	7.1	10.08	10.59	1.26	1.01	5.29	4.03	4.54
230941360	56.88	2.91	0	0	0	1	BIOL89	Q64	BIOL89_Q64	BIOL89_Q64_1	Instr9	Biology	Lower	Yes	7.31	8.1	7.1	10.08	10.59	1.26	1.01	5.29	4.03	4.54
205358585	54.5	3.08	0	1	1	1	BIOL89	Q64	BIOL89_Q64	BIOL89_Q64_1	Instr9	Biology	Lower	Yes	7.31	8.1	7.1	10.08	10.59	1.26	1.01	5.29	4.03	4.54
424398121	51.88	3.27	0	0	0	0	BIOL89	Q64	BIOL89_Q64	BIOL89_Q64_1	Instr9	Biology	Lower	Yes	7.31	8.1	7.1	10.08	10.59	1.26	1.01	5.29	4.03	4.54
104750237	52.63	3.66	0	0	0	1	BIOL89	Q64	BIOL89_Q64	BIOL89_Q64_1	Instr9	Biology	Lower	Yes	7.31	8.1	7.1	10.08	10.59	1.26	1.01	5.29	4.03	4.54
280839890	62.5	2.74	0	0	0	0	BIOL89	Q64	BIOL89_Q64	BIOL89_Q64_1	Instr9	Biology	Lower	Yes	7.31	8.1	7.1	10.08	10.59	1.26	1.01	5.29	4.03	4.54
705216992	54.37	3.26	0	0	0	0	BIOL89	Q64	BIOL89_Q64	BIOL89_Q64_1	Instr9	Biology	Lower	Yes	7.31	8.1	7.1	10.08	10.59	1.26	1.01	5.29	4.03	4.54
426524486	52	3.55	0	0	0	0	BIOL89	Q64	BIOL89_Q64	BIOL89_Q64_1	Instr9	Biology	Lower	Yes	7.31	8.1	7.1	10.08	10.59	1.26	1.01	5.29	4.03	4.54
658394250	53.25	2.67	0	1	1	1	BIOL89	Q64	BIOL89_Q64	BIOL89_Q64_1	Instr9	Biology	Lower	Yes	7.31	8.1	7.1	10.08	10.59	1.26	1.01	5.29	4.03	4.54
391120735	52.13	3.19	1	0	0	1	BIOL89	Q64	BIOL89_Q64	BIOL89_Q64_1	Instr9	Biology	Lower	Yes	7.31	8.1	7.1	10.08	10.59	1.26	1.01	5.29	4.03	4.54
185686500	52.88	2.95	1	1	1	0	BIOL89	Q64	BIOL89_Q64	BIOL89_Q64_1	Instr9	Biology	Lower	Yes	7.31	8.1	7.1	10.08	10.59	1.26	1.01	5.29	4.03	4.54
876602890	60.38	2.4	1	0	0	0	BIOL89	Q64	BIOL89_Q64	BIOL89_Q64_1	Instr9	Biology	Lower	Yes	7.31	8.1	7.1	10.08	10.59	1.26	1.01	5.29	4.03	4.54
712344658	50.13	2.65	0	0	0	0	BIOL89	Q64	BIOL89_Q64	BIOL89_Q64_1	Instr9	Biology	Lower	Yes	7.31	8.1	7.1	10.08	10.59	1.26	1.01	5.29	4.03	4.54
894859258	52.25	3.03	1	0	0	0	BIOL89	Q64	BIOL89_Q64	BIOL89_Q64_1	Instr9	Biology	Lower	Yes	7.31	8.1	7.1	10.08	10.59	1.26	1.01	5.29	4.03	4.54
203511645	51.75	3	0	0	0	1	BIOL89	Q64	BIOL89_Q64	BIOL89_Q64_1	Instr9	Biology	Lower	Yes	7.31	8.1	7.1	10.08	10.59	1.26	1.01	5.29	4.03	4.54
242280764	50.38	3.35	0	1	0	1	BIOL89	Q64	BIOL89_Q64	BIOL89_Q64_1	Instr9	Biology	Lower	Yes	7.31	8.1	7.1	10.08	10.59	1.26	1.01	5.29	4.03	4.54
137527196	50.13	2.62	1	1	1	1	BIOL89	Q64	BIOL89_Q64	BIOL89_Q64_1	Instr9	Biology	Lower	Yes	7.31	8.1	7.1	10.08	10.59	1.26	1.01	5.29	4.03	4.54
501309645	49.88	2.3	1	0	0	0	BIOL89	Q64	BIOL89_Q64	BIOL89_Q64_1	Instr9	Biology	Lower	Yes	7.31	8.1	7.1	10.08	10.59	1.26	1.01	5.29	4.03	4.54
624761343	50.25	2.72	0	0	0	1	BIOL89	Q64	BIOL89_Q64	BIOL89_Q64_1	Instr9	Biology	Lower	Yes	7.31	8.1	7.1	10.08	10.59	1.26	1.01	5.29	4.03	4.54
274529323	69.13	2.11	1	1	1	1	BIOL89	Q64	BIOL89_Q64	BIOL89_Q64_1	Instr9	Biology	Lower	Yes	7.31	8.1	7.1	10.08	10.59	1.26	1.01	5.29	4.03	4.54
507708503	51.88	2.66	0	1	1	0	BIOL89	Q64	BIOL89_Q64	BIOL89_Q64_1	Instr9	Biology	Lower	Yes	7.31	8.1	7.1	10.08	10.59	1.26	1.01	5.29	4.03	4.54
885851463	49.38	2.93	0	0	0	0	BIOL89	Q64	BIOL89_Q64	BIOL89_Q64_1	Instr9	Biology	Lower	Yes	7.31	8.1	7.1	10.08	10.59	1.26	1.01	5.29	4.03	4.54
906919183	49.5	2.79	1	1	1	0	BIOL89	Q64	BIOL89_Q64	BIOL89_Q64_1	Instr9	Biology	Lower	Yes	7.31	8.1	7.1	10.08	10.59	1.26	1.01	5.29	4.03	4.54
440431986	53.5	2.67	1	0	0	0	BIOL89	Q64	BIOL89_Q64	BIOL89_Q64_1	Instr9	Biology	Lower	Yes	7.31	8.1	7.1	10.08	10.59	1.26	1.01	5.29	4.03	4.54
200456250	54	2.83	0	0	0	0	BIOL89	Q64	BIOL89_Q64	BIOL89_Q64_1	Instr9	Biology	Lower	Yes	7.31	8.1	7.1	10.08	10.59	1.26	1.01	5.29	4.03	4.54
497446710	49.25	1.8	0	0	0	1	BIOL89	Q64	BIOL89_Q64	BIOL89_Q64_1	Instr9	Biology	Lower	Yes	7.31	8.1	7.1	10.08	10.59	1.26	1.01	5.29	4.03	4.54
412530450	50.13	3.17	0	1	0	1	BIOL89	Q64	BIOL89_Q64	BIOL89_Q64_1	Instr9	Biology	Lower	Yes	7.31	8.1	7.1	10.08	10.59	1.26	1.01	5.29	4.03	4.54
693246367	51.63	2.41	0	0	0	0	BIOL89	Q64	BIOL89_Q64	BIOL89_Q64_1	Instr9	Biology	Lower	Yes	7.31	8.1	7.1	10.08	10.59	1.26	1.01	5.29	4.03	4.54
498474934	51.63	3.37	0	0	0	0	BIOL89	Q64	BIOL89_Q64	BIOL89_Q64_1	Instr9	Biology	Lower	Yes	7.31	8.1	7.1	10.08	10.59	1.26	1.01	5.29	4.03	4.54
479047569	72.88	1.4	1	0	0	0	BIOL89	Q64	BIOL89_Q64	BIOL89_Q64_1	Instr9	Biology	Lower	Yes	7.31	8.1	7.1	10.08	10.59	1.26	1.01	5.29	4.03	4.54
159477187	68.25	2.88	1	0	0	1	BIOL89	Q64	BIOL89_Q64	BIOL89_Q64_1	Instr9	Biology	Lower	Yes	7.31	8.1	7.1	10.08	10.59	1.26	1.01	5.29	4.03	4.54
491811422	51	2.83	1	0	0	0	BIOL89	Q64	BIOL89_Q64	BIOL89_Q64_1	Instr9	Biology	Lower	Yes	7.31	8.1	7.1	10.08	10.59	1.26	1.01	5.29	4.03	4.54
121527382	46.73	3.29	1	0	1	0	BIOL89	Q64	BIOL89_Q64	BIOL89_Q64_1	Instr9	Biology	Lower	Yes	7.31	8.1	7.1	10.08	10.59	1.26	1.01	5.29	4.03	4.54
913966944	47	2.55	0	1	1	1	BIOL89	Q64	BIOL89_Q64	BIOL89_Q64_1	Instr9	Biology	Lower	Yes	7.31	8.1	7.1	10.08	10.59	1.26	1.01	5.29	4.03	4.54
427116295	49.13	2.68	0	1	0	0	BIOL89	Q64	BIOL89_Q64	BIOL89_Q64_1	Instr9	Biology	Lower	Yes	7.31	8.1	7.1	10.08	10.59	1.26	1.01	5.29	4.03	4.54
681202818	47.5	2.9	0	0	0	0	BIOL89	Q64	BIOL89_Q64	BIOL89_Q64_1	Instr9	Biology	Lower	Yes	7.31	8.1	7.1	10.08	10.59	1.26	1.01	5.29	4.03	4.54
[truncated: 25,115 more rows]
